# Supplementary material for: Functional annotation of the human retinal pigment epithelium transcriptome
Source: BMC Genomics. 2009 Apr 20;10:164. doi: 10.1186/1471-2164-10-164 (PMC2679759; doi:10.1186/1471-2164-10-164)
Supplement: Additional file 1 — Expression level and interindividual variation in all genes on the custom microarray. [file 1471-2164-10-164-S1.xls]

## Sheet: Sheet1
Primary Sequence Name	Sequence Code	expression intensity u_int	CV (coeficient of variation, sd/u_int*100)
KIAA0241	AA205569	690113	146.457
AI003379	AI003379	570197	134.584
ACN9	NM_020186	543262	144.298
MT1A	BG191659	533901	147.946
SLC17A7	NM_020309	532945	146.652
TP53	NM_000546	378037	134.951
ELF2	NM_006874	377078	135.256
AI272368	AI272368	339503	96.4868
AA807363	AA807363	284059	52.2768
SERPINB5	NM_002639	261367	142.419
MCM7	NM_005916	225894	114.564
SLC1A2	NM_004171	225791	105.442
HBB	NM_000518	222745	186.508
PTGDS	NM_000954	216790	86.5627
T26536	T26536	213144	47.7332
EEF1A1	NM_001402	201596	52.7898
TTR	NM_000371	200486	53.3669
BE260168	BE260168	199587	70.106
CST3	NM_000099	196820	78.9799
ZNF503	NM_032772	177433	93.507
BG190000	BG190000	165900	86.1931
BE262306	BE262306	165625	53.1557
HSP90B1	NM_003299	165190	89.4775
GNGT1	NM_021955	165029	72.4246
RPL3	NM_000967	161520	23.1052
RPL41	NM_021104	159234	23.9889
AI857840	AI857840	158813	50.0419
PCSK7	NM_004716	154054	69.9772
AL521537	AL521537	151678	48.2675
CLU	NM_001831	149385	30.421
S100A6	NM_014624	148473	218.896
SAG	NM_000541	148452	86.8357
TPT1	NM_003295	145680	36.2969
B2M	NM_004048	145622	154.649
UNC119	NM_005148	145060	75.3376
RPLP1	NM_001003	143342	36.6864
SERPINF1	NM_002615	141912	60.9271
TUBA1B	NM_006082	140789	61.5754
IGFBP7	NM_001553	137054	124.195
BE260094	BE260094	136366	39.2739
UBC	M26880	136247	23.2819
BF437925	BF437925	136096	70.1948
BE313117	BE313117	135164	32.1947
BE260897	BE260897	134899	32.6213
BEST1	NM_004183	132611	57.9045
RPS24	NM_001026	127573	30.8164
MGP	NM_000900	125228	117.991
sep-01	NM_052838	121539	71.9322
RPS8	NM_001012	121160	23.6364
IGL@	AK057065	121089	73.8093
FTH1	NM_002032	118526	25.4614
VIM	NM_003380	115827	121.542
PSAP	NM_002778	115771	26.4095
RPS28	NM_001031	114927	13.4472
SMYD5	U50383	113033	44.2557
MAD1L1	NM_003550	110258	66.1451
RPL37	NM_000997	110220	67.3949
ACTG1	NM_001614	109904	34.0919
AW131750	AW131750	109574	52.6543
RPLP2	NM_001004	108595	45.0039
IFITM3	NM_021034	108086	86.4494
PEBP1	NM_002567	107996	15.4802
RPL36	NM_015414	107022	37.6301
RPS27A	NM_002954	106729	47.3279
RPL24	NM_000986	106225	15.8367
MYL6	NM_021019	106199	25.6493
GNB1	NM_002074	106130	70.8294
GSN	NM_000177	105306	97.9767
RPS27	NM_001030	103431	40.7463
RPS29	NM_001032	103215	54.4598
BI054868	BI054868	102698	54.5023
CPE	NM_001873	102462	69.5287
FKBP8	NM_012181	102389	57.0547
RPS11	NM_001015	102010	20.0107
ALDOC	NM_005165	101716	67.1717
IFITM2	NM_006435	101141	119.914
PDE6H	NM_006205	100773	66.125
LOC442075	BG204924	100484	77.2097
GNAT1	NM_000172	100271	80.2273
RPL27A	NM_000990	99751.5	23.9132
RPL7A	NM_000972	99118.1	21.7387
RPL4	NM_000968	98939.9	20.3343
RPL31	NM_000993	98859.7	56.6465
TMSB4X	NM_021109	98522.1	154.312
RPS20	NM_001023	97179.7	65.726
SHANK3	BF986692	94620.4	81.3602
HLA-A	NM_002116	94277.7	99.4958
RPL23	NM_000978	93471.9	40.0927
AI871909	AI871909	93244.5	45.4278
APLP2	NM_001642	93095.1	41.1335
ABCA4	NM_000350	92476.5	54.7465
ROM1	NM_000327	91587.6	78.7076
PTMS	NM_002824	90561	48.4172
RPL8	NM_000973	89618.1	24.3239
RPL27	NM_000988	89531.8	54.7637
ALPPL2	NM_031313	88868	81.1656
BE261366	BE261366	88021.2	17.6139
CHRNA1	NM_000079	87786.4	78.991
XIST	AK025198	87563.5	230.757
ATF4	NM_001675	87231	51.0401
RPL36A	NM_021029	86636	77.4359
RPL37A	NM_000998	85607.7	31.319
FRZB	NM_001463	85565.1	58.4752
RPS4X	NM_001007	85415.4	96.6743
HSP90AB1	NM_007355	84635.3	56.5631
CCDC72	NM_015933	84106.7	25.1274
WFDC1	NM_021197	82833.3	69.5768
RPL32	NM_000994	82687.1	21.956
UBB	NM_018955	82133.1	28.3363
RPL7	NM_000971	81047.5	130.87
PLEKHB1	NM_021200	80699.5	56.3621
HUS1	NM_004507	80481.8	60.3092
BI522966	BI522966	80363.9	73.9442
RPS25	NM_001028	80095.8	35.206
BE382558	BE382558	79193.1	41.76
TSC22D1	NM_006022	78137.3	149.682
CTSD	NM_001909	77820	62.763
BG254392	BG254392	77295.1	55.9278
UQCRB	NM_006294	76752.3	16.5749
RPS17	NM_001021	76741.4	54.5082
RPS7	NM_001011	76626.3	25.7588
RPLP0	NM_001002	76259.8	34.7459
DDX17	AL080113	75256.6	24.9881
MGC5618	BC001980	75195.8	185.883
RPL19	NM_000981	74913.4	67.4433
MRCL3	NM_006471	74466.9	50.444
BAT2	NM_004638	73283.5	52.8442
LDHA	NM_005566	73216.8	39.1986
BE261319	BE261319	72997.9	48.0426
RPS13	NM_001017	72796.7	46.4642
C1QL1	NM_006688	72648.2	76.0785
LAPTM4B	NM_018407	71848.5	58.8867
RPL18	NM_000979	71606.8	46.9851
TOMM7	NM_019059	71370.7	72.2249
COX7C	NM_001867	70561.5	25.8782
RBP1	NM_002899	69930.1	63.5859
RPS3A	NM_001006	69757.8	43.2822
LAPTM4B	AL136942	69275	58.7386
RPL23A	NM_000984	69085.2	109.682
TncRNA	AK027191	69063	117.954
ANKS6	BF312789	68950.3	67.2919
KRT19	NM_002276	68883.4	58.1473
APOD	NM_001647	68835.4	188.751
MSN	NM_002444	68685.8	48.0331
LOC441207	AK026723	67841	61.9188
RPS3	NM_001005	67631.5	14.3317
CTGF	NM_001901	67515.3	154.521
RPL38	NM_000999	66894.6	55.629
RPS19	NM_001022	66828.8	28.1899
LOC441178	W29040	66598.6	40.9563
STRA6	NM_022369	66580.4	52.7362
PROM1	NM_006017	66357.9	76.9649
RPL35A	NM_000996	66290	35.1508
EEF1G	NM_001404	65875.5	29.9984
PCBP4	NM_020418	65870.1	60.6445
H3F3A	NM_002107	65706.5	15.7879
ATP5A1	NM_004046	65324.9	32.6594
RPL39	NM_001000	64813.3	44.7351
CRAT	NM_004003	64151.2	83.6296
CD63	NM_001780	64092.7	20.4289
TEGT	NM_003217	63610.8	48.3381
RPL30	NM_000989	63417.9	73.5334
EIF4G2	NM_001418	62558.9	24.593
CIRBP	NM_001280	62541.4	126.061
NRD1	NM_002525	60912	57.8528
FOS	NM_005252	60712.1	206.977
RTN4	AF148537	59769	14.0871
RDH11	NM_016026	59485	59.6061
SPEN	NM_015001	59027.6	58.1765
TIMP2	AL110197	58543.1	148.144
ENO2	NM_001975	58537.2	68.2933
TMEM98	NM_015544	57786.9	44.9949
VANGL1	NM_024062	57216.8	66.9113
NPC2	NM_006432	56671.7	36.3681
ATP5E	NM_006886	56250.9	20.7957
OFD1	NM_003611	56230.3	60.961
CD74	NM_004355	56225.5	133.172
PPIA	NM_021130	56138.7	16.4833
HSPA1A	NM_005345	56062.9	100.196
RPS18	NM_022551	56005.3	124.687
BE263076	BE263076	55740.1	75.6592
AW162524	AW162524	55725.1	171.267
RPS6	NM_001010	54744.1	29.8578
INPP4B	AI953893	54511.7	61.4848
LAPTM4A	NM_014713	53999.2	79.0264
AI609179	AI609179	53872.3	36.1303
MFAP3L	NM_021647	53761.6	64.9426
RNASE1	NM_002933	53511.2	51.1799
OPN1LW	NM_020061	53488.9	97.3066
ZFP36	NM_003407	53394.7	205.085
GLIPR1L2	BG201172	53374.5	18.4364
GNAS	NM_016592	53309.9	45.9507
RPL5	NM_000969	53160.1	45.6286
SKIP	NM_016532	52947.1	53.5092
SERPING1	NM_000062	52806.5	119.813
HLA-DRA	NM_019111	51877.9	206.001
SFRP5	NM_003015	51801.6	64.6911
C1S	NM_001734	51666.2	189.71
OLFM2	NM_058164	51540.3	36.3473
PRDX1	NM_002574	51464.5	45.4533
COX5B	NM_001862	51450.2	27.4746
CD164	NM_006016	51400.8	78.3642
SCAF1	AK024444	51399.8	46.8878
CKB	NM_001823	51308.3	91.0498
TF	NM_001063	51156.4	162.133
PTMA	NM_002823	50982.8	46.3961
EEF2	NM_001961	50485.1	12.3233
ZNF445	AK026891	50436.9	38.9955
IGF2	AK025719	50174	160.592
NACA	NM_005594	50055.5	72.0286
RBM35B	NM_024939	49978	62.9659
FAU	NM_001997	49892.8	38.0564
PLD4	BC015003	49832.7	56.6215
ADD1	NM_001119	49600.2	60.2659
CHPF	NM_024536	49356.9	60.2514
PRNP	NM_000311	48893.4	47.0124
TIMP1	NM_003254	48870	44.0297
RPL12	NM_000976	48849.1	67.3291
RPL11	NM_000975	48819.3	64.8962
ANXA2	NM_004039	48801.8	195.342
MYOC	NM_000261	48683.8	240.557
RPL28	NM_000991	48531.2	33.5922
HSP90AA1	NM_005348	48511.4	124.877
ALDOA	NM_000034	48477.8	18.219
TMEM14B	NM_030969	48468.8	44.0931
ANXA2P1	M62896	48103.7	193.317
SNAP25	NM_003081	48021.5	49.7252
RPS21	NM_001024	47977.2	63.6202
AK055112	AK055112	47718.4	58.2885
NDUFB1	NM_004545	47484.9	41.914
ADD1	D44640	47431.5	61.6138
EGR1	NM_001964	47406.2	214.083
EIF4A2	NM_001967	47394.4	39.4037
IFI6	NM_022873	47133.7	43.0308
PRCD	AK054729	46964.4	65.5487
TMEM59	NM_004872	46893.5	39.3747
PGAM1	NM_002629	46851.8	41.7562
RPS14	NM_005617	46792.4	101.929
RPSA	NM_002295	46353.8	24.7118
UQCRH	NM_006004	46114.2	43.8726
DYNC2LI1	AW131874	45648.6	53.732
COL19A1	BG196007	45421.4	109.518
HTRA1	NM_002775	45420.1	47.2396
RPS26	NM_001029	45389.7	68.6997
MAOB	NM_000898	45375.2	39.6244
EID1	NM_014335	45295.2	15.6692
ANXA2P3	M62895	45072.5	196.101
RPL26	NM_000987	44266	92.6777
SLC39A12	AK055061	43767.3	74.277
RCVRN	NM_002903	43691.9	93.9913
COX4I1	NM_001861	43606	31.056
DUSP1	NM_004417	43581.7	165.263
PEA15	NM_003768	43361.8	41.1978
NUP50	NM_007172	43310.4	12.6512
AW088087	AW088087	43304.2	40.5191
RLBP1	NM_000326	43011.2	74.3318
PPP1R12B	R41870	42697.8	46.255
HNRNPA2B1	NM_002137	42641.2	31.4264
NDUFA4	NM_002489	42597	33.5544
PFDN5	NM_002624	42593.7	16.6177
RPS23	NM_001025	42412.2	51.3838
CADPS2	AK022391	42236.7	48.0151
RPS12	NM_001016	42157.5	120.958
ITM2C	NM_030926	42082.1	52.9569
EEF1B2	NM_001959	41946.7	60.3711
OSBPL7	NM_017731	41718.6	73.2749
FHL1	NM_001449	41673.4	187.396
GUK1	NM_000858	41380	62.3347
CLSTN1	NM_014944	41355.4	48.8306
SIX2	NM_016932	41298.1	33.2625
HDAC5	NM_005474	41251.3	41.9726
RPL15	NM_002948	41130.7	46.3745
CRYAB	NM_001885	40916.9	108.109
TFPI2	NM_006528	40900	230.284
CANX	NM_001746	40858.2	31.8663
lactate dehydrogenase B	BC008952	40705.8	25.6266
COX7A2	NM_001865	40580.8	25.8655
NPTXR	NM_014293	40122.9	35.6636
C19orf29	AI860987	40085.5	98.3467
DDB1	NM_001923	40077.5	51.3413
CHCHD2	NM_016139	40035.8	22.1894
RPS2	NM_002952	39876.3	56.5005
VDAC1	NM_003374	39776.5	34.0224
TMEM66	NM_016127	39643.2	60.0546
RGR	NM_002921	39453.7	57.0072
COX6C	NM_004374	39438.5	27.5263
TUBA1A	NM_006009	38889.5	58.6322
ITM2B	NM_021999	38791.7	20.2043
GLTSCR2	NM_015710	38791.4	38.6955
FLJ35390	BC014556	38701.7	55.9789
CALM2	NM_001743	38667.7	27.0158
AI884856	AI884856	38397.2	30.0148
PPA1	NM_021129	38333.1	45.313
SEPW1	NM_003009	38145	40.8105
APP	NM_000484	37904.4	38.5371
HMGN1	NM_004965	37638.9	53.1104
EPB41L2	NM_001431	37586.4	46.0186
ATP1B1	NM_001677	37488.8	43.9647
BC001867	BC001867	37234.9	21.9385
HBA1	NM_000558	37174.4	75.2464
KCNJ13	AJ007557	37004.8	62.4648
RPL13A	NM_012423	36758.6	40.6146
SPARC	NM_003118	36752.8	34.1248
SDCBP	NM_005625	36749.4	57.9124
BE259820	BE259820	36586.9	51.126
GPR177	NM_024911	36581.7	61.2796
DYNLL1	NM_003746	36553.4	19.6604
LOC388170	AI557230	36493.9	39.9198
PCDH21	NM_033100	36458.6	80.8082
GSTP1	NM_000852	36252.1	41.7244
YBX1	NM_004559	36226.2	36.1552
HMGN2	NM_005517	36131.6	15.5943
AA210734	AA210734	36039	33.0273
GPNMB	NM_002510	35909.8	68.235
CDC25C	NM_001790	35760.4	30.571
ELOVL5	AL136939	35727.3	64.4403
USMG5	NM_032747	35726	54.2158
SQSTM1	NM_003900	35572.8	42.655
C6orf48	NM_016947	35516.8	65.4506
LOC84655	NM_032568	35423.3	22.8673
MFAP4	L38486	35274.3	226.872
MTCH1	NM_014341	35255.5	25.4856
AW148653	AW148653	35126.3	77.6081
RPL10A	BC006791	35056.4	87.2936
ECOP	NM_030796	34760.1	62.6033
ATP5G3	NM_001689	34726.1	32.7932
ABR	NM_021962	34646.9	50.7675
ELL	NM_006532	34633.5	34.9923
MT2A	NM_005953	34565	147.569
TMSB10	NM_021103	34416.7	141.474
GPX3	NM_002084	34374.3	123.269
PCBP1	NM_006196	34276.5	30.3328
USP18	NM_017414	34248	42.6515
GOT2	NM_002080	34128.6	32.6578
TYRP1	NM_000550	33820.2	58.8879
TAX1BP1	NM_006024	33791.9	63.8516
PLA2G2A	NM_000300	33741.8	200.083
ARF1	NM_001658	33730.9	26.5688
OPN1MW	NM_000513	33547	95.3215
HLCS	AI089425	33481.8	54.864
GJA1	NM_000165	33384.9	124.644
CCNI	NM_006835	33383.2	69.855
MT1X	NM_005952	33373.5	122.219
TPM1	NM_000366	33346.1	31.2758
NDUFA1	NM_004541	33339.6	20.9548
VIL2	NM_003379	33219.1	91.7378
LOC391656	AI334549	33181.2	65.2589
NGRN	NM_016645	33155.7	38.3639
R13901	R13901	33081.6	37.1671
C3orf54	BC012170	33029.4	47.612
SLC16A3	NM_004207	33011.9	55.726
EEF1D	NM_001960	33009.5	39.8295
COX6A1	NM_004373	32998.3	28.5198
MYOZ3	AK056449	32943.3	38.7309
NGFRAP1	NM_014380	32837	64.4616
NLE1	NM_018096	32817.4	60.6153
SRGN	NM_002727	32789	139.097
RPL21	NM_000982	32648.7	63.8799
DSTN	NM_006870	32597.6	76.5414
KCNG1	NM_002237	32477.9	67.3099
HSPA8	NM_006597	32385.2	39.8145
CDC34	NM_004359	32321.7	31.2264
RPL35	NM_007209	32268.9	50.2102
PRPH2	NM_000322	32204.4	85.8058
GPX4	NM_002085	32181.4	22.4283
CNTROB	AL137669	32054.7	32.7903
SRBD1	NM_018079	32046.3	27.9229
WDR22	AB058727	32006.2	27.7715
HSPB8	NM_014365	32003.9	76.0064
IMPG1	NM_001563	31825.1	67.3574
OAZ1	NM_004152	31777.2	26.9221
MDH1	NM_005917	31703.5	25.7056
FHL2	NM_001450	31662.7	204.715
ATP5D	NM_001687	31647.6	40.7775
GTF2I	NM_032999	31512.7	38.1792
DUSP6	NM_001946	31506	74.8447
IGFBP6	NM_002178	31491.2	156.648
A2M	NM_000014	31476.9	58.7258
LOC388494	AL365406	31454	94.6972
ELOVL4	NM_022726	31236	73.9731
RPS5	NM_001009	31229.8	31.7616
ARL6IP1	BC010281	31010.4	54.0665
SV2B	NM_014848	30975.4	75.0024
BASP1	NM_006317	30632.9	64.2088
AW090131	AW090131	30544.3	34.555
AI928587	AI928587	30540.1	33.5198
SOHLH2	NM_017826	30469.3	22.2339
SLC25A4	NM_001151	30313.8	53.5455
NDUFB4	NM_004547	30220.2	17.1883
PICALM	NM_007166	29909.4	23.4431
COX7CP1	AF042165	29905	47.7456
SEPP1	NM_005410	29799	111.473
IL6ST	AL049265	29676.7	42.1977
BI756982	BI756982	29648.8	24.8162
RPS15A	NM_001019	29543.8	123.12
CHCHD8	NM_016565	29503	21.2524
CD163	NM_004244	29371.6	124.053
SFRP1	NM_003012	29351.9	82.4291
EIF3K	NM_013234	29314.6	25.5031
BIC	AF402776	29310.8	26.238
FADS2	NM_004265	29284.5	56.6056
CHD1L	NM_004284	29268.6	30.6142
KLK6	NM_002774	29180	28.5161
SF3A2	NM_007165	29157	38.7457
HERPUD1	NM_014685	29127.8	67.344
CABP5	NM_019855	29043.7	39.0726
MAP2	AK055674	29034.4	85.982
BI523919	BI523919	29031.1	29.3295
AK055040	AK055040	28988.7	25.9312
PCM1	BC000453	28915.8	75.4465
RAD21	NM_006265	28908.9	39.9542
KLF16	AK025941	28760.9	38.6601
KRT14	NM_000526	28759.9	45.2138
MFGE8	NM_005928	28721.7	68.6841
CEBPD	NM_005195	28660.5	153.501
HBXIP	NM_006402	28577.4	38.5811
CUL4B	NM_003588	28576.7	22.6079
GEM	NM_005261	28572.6	74.2951
RPN2	NM_002951	28551.3	35.374
ZNF385	AF304052	28544.8	49.3752
GABARAPL2	NM_007285	28484	37.9823
ATP5O	NM_001697	28451.5	33.8034
NEUROD1	NM_002500	28385.1	66.8196
GRIK5	AA977136	28281.4	66.2438
ASB13	NM_024701	28260.3	62.7024
HMGCS2	NM_005518	28167.9	56.7041
MSTP032	NM_025226	27993.5	82.4324
CCT3	NM_005998	27944.6	43.3562
PSMB1	NM_002793	27930.7	39.2417
SGK	NM_005627	27904.3	47.9958
COX7B	NM_001866	27809.5	32.2441
AA020917	AA020917	27727.5	33.8061
GABARAPL1	NM_031412	27520.6	28.634
MORF4L1	NM_006791	27494	35.8349
BMP1	NM_001199	27451.9	34.2859
SNRPN	NM_022807	27442.8	20.9933
GPM6A	NM_005277	27176.1	78.1853
GNRH2	NM_001501	27138.5	40.8904
TRIM39	BC007661	27087.6	31.7448
MORN1	NM_024848	27077.3	35.7565
RXRG	NM_006917	27068.6	45.8631
LRRC29	AA167217	27045	46.5369
C6orf62	NM_030939	26873	52.5874
XIST	AK054860	26835.1	226.253
SERF2	NM_005770	26798.3	17.9186
HK1	NM_000188	26787.5	37.7339
ATP6V1G1	NM_004888	26716.5	24.9051
SLC6A11	H10775	26702.3	32.2147
CD59	NM_000611	26698.8	113.861
UBL5	NM_024292	26673	21.5158
CYR61	NM_001554	26609.9	229.845
LMTK2	NM_014916	26590.7	64.3123
SIX1	NM_005982	26580.5	24.0674
CLTA	NM_001833	26578.5	17.2753
FBXO7	NM_012179	26544.3	17.6159
PSMB4	NM_002796	26518.3	33.7383
NELL2	NM_006159	26468.7	61.5602
MAK	NM_005906	26430.4	69.1329
WDR68	NM_005828	26408.8	37.3475
ITGB1	NM_002211	26403.8	83.2555
HIGD1A	NM_014056	26343.2	22.0299
IQGAP2	NM_006633	26339	41.4666
KIAA0953	AF131834	26245.7	43.3192
IL2RG	NM_000206	26233.5	28.7424
DHRS3	NM_004753	26131.9	37.0687
DAZAP2	NM_014764	26096.1	58.1521
FAM107A	NM_007177	26040.3	23.4931
RPL29	NM_000992	25889	24.9129
FUS	NM_004960	25788.1	43.1308
BE261437	BE261437	25646.1	40.562
UCRC	NM_013387	25592.7	44.7276
RPS9	NM_001013	25577	82.9698
PFKP	NM_002627	25542.6	57.4091
C20orf67	NM_022104	25514.9	25.1067
NME2	NM_002512	25358.1	40.0371
ZFAND5	NM_006007	25305.5	46.6463
KALRN	H12097	25288.8	26.6444
TAGLN	NM_003186	25287	55.7995
WFDC2	NM_006103	25239	46.4709
MKNK2	NM_017572	25238.6	38.1972
ZNF664	BF511358	25220.7	35.0789
NDUFB8	NM_005004	25208.5	27.0904
RRH	NM_006583	25193.4	78.8409
LOC169834	BF185055	25186.9	30.6845
C5orf32	NM_032412	25140.1	47.9007
AI885078	AI885078	25086.6	27.0709
ATP5I	NM_007100	25038.4	22.3381
PLIN	NM_002666	24996.6	21.6937
LOC146177	BI916787	24992.3	74.1375
FSTL1	BC000055	24941.1	137.316
RTN3	NM_006054	24924.2	37.5832
NDUFB2	NM_004546	24762.1	41.2664
EIF3H	NM_003756	24707.3	31.1747
HNRPM	NM_005968	24618.9	18.7901
RPS16	NM_001020	24604.7	38.532
TTC3	NM_003316	24538.9	32.3821
MAT2A	BC001854	24445	59.9029
TBCA	NM_004607	24435.1	36.564
AI608813	AI608813	24432.7	34.0133
ATP5H	NM_006356	24404.9	30.9407
GNB2L1	NM_006098	24393.3	60.0604
HNRNPA1	NM_031157	24313.2	87.672
DLG4	NM_001365	24273.2	65.7903
CTNNB1	NM_001904	24182.8	41.7557
YWHAB	NM_014052	24160.6	29.5881
N47786	N47786	24110.3	29.5977
EIF1	NM_005801	24009.7	82.1405
CTSK	NM_000396	24008.2	52.9487
CENTB1	NM_014716	23979.7	31.8416
CDO1	NM_001801	23949.5	67.5701
ATP6V0E1	NM_003945	23927.6	29.8275
SOSTDC1	BC008484	23899.7	80.9643
STRAP	NM_007178	23893.6	32.5153
DYNLRB1	NM_014183	23878.3	25.5107
FAM39A	AK024481	23808.2	40.0432
EVL	NM_016337	23682.6	64.6083
DYRK1A	AI167308	23651	33.3146
BCKDHA	NM_000709	23610.4	23.3443
CBX8	NM_020649	23523.5	40.2603
PLA2G5	NM_000929	23435.8	50.4511
CLTC	NM_004859	23389.2	24.2571
LDHB	NM_002300	23347.8	26.097
SF1	NM_004630	23339.9	19.5401
CSTB	NM_000100	23302.7	27.0113
C19orf28	NM_021731	23268	23.354
C1QTNF5	NM_015645	23226	40.0739
ANKRD13B	AK000425	23095.8	32.6008
BG704430	BG704430	22937.2	25.1462
YWHAB	NM_003404	22916.8	44.9824
LSR	NM_015925	22909.9	45.0846
POLR2L	NM_021128	22909.5	37.0009
LBH	NM_030915	22883.1	62.114
B4GALT1	NM_001497	22874.4	41.6241
AB019409	AB019409	22863.5	25.1845
ADM	NM_001124	22827.4	156.42
VWF	NM_000552	22786.9	91.5094
SHFM1	NM_006304	22585.6	117.923
ARR3	NM_004312	22566.8	96.3598
STARD7	NM_020151	22565.4	23.93
C14orf156	NM_031210	22441.5	38.1786
AW148663	AW148663	22422.8	26.35
TMEM123	NM_052932	22392.5	49.1365
SCARB2	AK056001	22380.6	34.2682
TSC22D3	AB025432	22301.7	36.3744
DOCK1	BE223068	22270.3	30.6261
BE967835	BE967835	22243.3	31.4499
NMNAT3	BI826866	22205.2	28.9727
TXNIP	NM_006472	22136.6	135.787
ATP5B	NM_001686	22120.4	27.4454
TPI1	NM_000365	22090.2	33.1171
HNRNPC	NM_031314	22025.1	17.8918
RTBDN	NM_031429	21903.1	60.5974
CHRNA3	BC001642	21862.1	78.8136
BTG1	NM_001731	21837.6	89.826
MRFAP1	NM_033296	21789.3	26.0226
UQCRQ	NM_014402	21780.8	43.0587
CDKN1B	NM_004064	21724.6	33.1274
ARX	AI422850	21671.1	25.3339
CNBP	NM_003418	21621.8	25.7888
TMLHE	NM_018196	21559.3	62.5114
YWHAQ	NM_006826	21547.9	28.1181
ABCC5	AL359600	21525.8	60.6338
HMG17L1	NM_021024	21525.1	21.5592
DKK3	NM_013253	21502.7	152.626
ACTB	NM_001101	21410.8	67.7256
MTSS1	NM_014751	21379.2	68.3885
STXBP1	NM_003165	21375.6	60.1698
SALL1	BE222692	21360	25.8552
BDH2	NM_020139	21299.9	62.4607
ZNF529	AK025110	21294.5	32.2579
EIF3E	NM_001568	21226.1	47.3009
MRLC2	NM_033546	21116.7	140.906
ZFP36L1	NM_004926	21080.3	139.239
RNF150	AB033040	21067.8	45.6839
UBQLN1	NM_013438	21024.5	58.8071
KRTAP4-2	NM_033062	21016.7	68.7391
RPL18A	NM_000980	20928.8	60.5154
XRCC6	NM_001469	20894.4	19.6361
MTPN	AK055660	20834.2	39.9989
ATP6V1E1	NM_001696	20796.2	25.367
MPP5	AF131764	20794.1	33.3874
RP1	NM_006269	20787.1	101.164
ACTA2	NM_001613	20722.1	129.409
sep-04	NM_004574	20674.3	61.4042
GAPDH	NM_002046	20666.2	53.088
KIAA0143	D63477	20656.8	30.3758
COX17	NM_005694	20627.1	40.8313
DDIT4	NM_019058	20624.5	128.177
GOLGA8A	AF204231	20580.5	28.3466
C20orf30	NM_014145	20557.9	37.0269
OPA3	NM_025136	20540.2	38.5959
ALDH2	NM_000690	20537.3	89.3089
GALNT11	NM_022087	20471.8	59.3591
DPYSL3	NM_001387	20389.7	60.9379
ALS2CR2	AI360167	20303.8	28.9471
EFEMP1	NM_004105	20292.1	43.9919
RBP4	NM_006744	20290.8	196
KIAA0409	AL515775	20284	31.1357
KRT81	NM_002281	20238.5	41.8517
GNB3	NM_002075	20215.1	77.2659
PCP4	NM_006198	20206	77.7301
RAPSN	NM_005055	20194.5	33.6042
TOMM20	NM_014765	20189.6	49.9296
SLC24A1	NM_004727	20183.9	72.0483
SNHG5	BC009220	20183.5	125.742
DNAH8	NM_001371	20136.1	30.479
C12orf22	AI417295	20120.5	34.6378
LOC390595	AK023802	20081.9	53.0893
SCD	AB032261	20065	57.3914
NDUFC1	NM_002494	20047.9	24.7587
PDC	NM_002597	19995.2	82.7341
CD9	NM_001769	19968.8	54.0827
CYP51A1	NM_000786	19966.2	60.9967
ANXA5	NM_001154	19955.9	110.745
TRMT5	AB037814	19954.3	24.857
PDE6B	NM_000283	19938.4	70.7784
RFTN1	D42043	19933.6	60.4418
SLC25A37	NM_016612	19930.3	42.1641
MORF4L2	NM_012286	19903.1	50.1956
EDNRB	NM_000115	19849.7	195.015
HNRNPU	NM_031844	19715.4	18.7143
TSSK1B	NM_032028	19691.5	51.8202
ATP5J	NM_001685	19677.3	34.8013
CLIC4	NM_013943	19664.3	50.1129
NDFIP1	NM_030571	19649.1	32.6692
IGFBP5	L27560	19613	127.237
COL12A1	AK022029	19598.8	34.0991
PFN2	NM_002628	19587.3	26.8767
ATP6AP2	NM_005765	19582.5	29.2215
R49033	R49033	19578	22.1236
CACNG4	NM_014405	19527.9	19.4702
ATF6	Z98486	19526	37.3488
AIP	NM_003977	19460.5	23.4162
BF310486	BF310486	19423.2	38.7665
ITGA6	NM_000210	19394.7	43.9962
LTBP4	NM_003573	19381.8	55.8313
YWHAE	NM_006761	19365.7	15.0087
AI869499	AI869499	19354.5	28.0049
XPO1	NM_003400	19292.1	43.8785
ATP2B2	AW090039	19262.8	37.8371
ECGF1	NM_001953	19245.5	34.9595
LMBRD1	NM_018368	19213.7	39.6728
GLTSCR2	BF811520	19188.5	44.8506
VASN	BC013767	19187.4	55.8518
PRO1598	NM_018503	19179.3	25.8997
PLEKHB2	AK054998	19177.6	36.7816
FN1	NM_002026	19121	183.229
LIN28	NM_024674	19089.3	29.6427
LOC401152	AK025703	19084.8	26.169
SORT1	AK000757	19070	40.5913
SFRS2	NM_003016	19066.9	25.3978
RBX1	NM_014248	19050.5	28.1664
ZBED2	NM_024508	19043.9	27.97
NME1	NM_000269	19028.2	46.3954
GRN	NM_002087	19013.6	40.5742
C1QA	NM_015991	18953.6	98.6971
ABCC5	NM_005688	18938.2	45.9017
VAC14	NM_018052	18938.1	23.8579
PHF1	NM_002636	18842.1	26.7747
SSR4	NM_006280	18797.1	22.3512
LAMP1	NM_005561	18780.2	58.491
FADS1	NM_013402	18737.1	59.5568
TARBP1	NM_005646	18728.2	49.178
TMCC2	AB007950	18724.8	50.9879
CCDC102B	NM_024781	18719.3	24.3391
MYH11	NM_022844	18693.1	163.101
GNS	BC017742	18539.5	16.8394
AW086081	AW086081	18522.9	21.8564
PRR13	NM_018457	18519.9	39.8482
CROP	NM_006107	18507.7	17.6668
HIST3H3	NM_003493	18504.7	30.0687
EN2	NM_001427	18497.7	21.4328
HES1	NM_005524	18486.9	129.909
NDUFB11	NM_019056	18474.9	21.3947
WBP2	BC010616	18468.9	28.2256
C3orf58	BI552539	18459.7	26.5374
ANXA1	NM_000700	18379.5	202.214
TCEAL4	NM_024863	18366	110.93
CFL1	NM_005507	18356.5	45.8431
KIAA0746	AB018289	18340	51.8127
PABPC1	NM_002568	18318.6	43.401
EMP1	NM_001423	18263.4	192.565
GRIK3	NM_000831	18227.3	30.2619
ATP6V0B	NM_004047	18207.5	30.5151
CA14	NM_012113	18185.3	67.2354
BMP4	NM_001202	18131.6	54.9702
NDUFC2	NM_004549	18093.2	26.4268
PTX3	NM_002852	18036.7	213.879
ADRM1	NM_007002	18002.6	32.6454
RASSF2	NM_014737	17987.6	53.9713
CXXC1	NM_014593	17983.4	20.9838
TACC1	NM_006283	17938	67.0067
FTSJ3	NM_017647	17895.2	38.0388
ECHDC2	NM_018281	17878.1	27.3552
MT1G	NM_005950	17856	35.1401
CSNK1E	NM_001894	17842.8	21.9132
TMEM16B	NM_020373	17802.8	74.2351
S100A5	NM_002962	17801.2	28.5534
TRABD	NM_025204	17779.5	39.9693
WRB	NM_004627	17742.8	55.5008
sep-02	NM_004404	17729.5	85.459
GLO1	NM_006708	17640.8	37.9675
DHPS	NM_001930	17638.6	21.7886
FIZ1	NM_032836	17635.8	39.9665
HIST1H3F	NM_021018	17602	28.4876
AA218641	AA218641	17494.3	39.7919
FKSG17	NM_032031	17461.9	68.3577
BI762956	BI762956	17433.9	50.2866
CUL2	NM_003591	17391.3	27.2953
F3	NM_001993	17387.2	127.567
KCNMA1	N51068	17371.5	32.2867
PCTP	AI817745	17352.2	27.7838
SYN1	NM_006950	17341.3	27.6168
COL9A2	NM_001852	17336.9	49.1347
TSPAN10	NM_031945	17326.7	58.619
CAP1	NM_006367	17310.2	41.0151
KIAA1576	AB046796	17286.6	43.0652
NDUFB3	NM_002491	17259	33.5454
SEPN1	AJ306399	17257.2	34.7858
HIST1H3E	NM_003532	17195.7	38.2225
BRD3	AK026880	17155.1	20.6512
PPP2R1A	NM_014225	17128.6	138.633
CXCL14	NM_004887	17089.2	84.2519
CA3	BG212781	17076.1	59.4364
NDUFB5	NM_002492	17022.2	45.4269
PPA2	NM_006903	17004.2	20.9888
MIF	NM_002415	16996.7	33.3204
YPEL5	NM_016061	16993	48.626
SNRPD2	NM_004597	16990.8	39.9182
WDR77	NM_024102	16950.7	25.2475
MMP9	NM_004994	16929.1	37.9384
ZNF664	AK023009	16928.9	18.8403
SPCS1	NM_014041	16911.4	45.2779
TERF2IP	NM_018975	16910.6	40.4152
SDHA	NM_004168	16881.6	17.3471
EPPK1	NM_031308	16872.2	30.5646
ZMYND19	BC012948	16868.3	88.0696
AP2M1	NM_004068	16866.5	27.6097
DDC	NM_000790	16861.3	51.7273
ST6GALNAC2	NM_006456	16843.9	25.6192
JTB	NM_006694	16840.2	27.3379
BCMO1	NM_017429	16824.9	83.4527
SLC9A3R1	NM_004252	16793.4	54.5826
NDUFS5	NM_004552	16758.2	31.3316
GDI2	NM_001494	16758	25.5843
PHC2	NM_004427	16753.4	26.3484
SLC16A8	NM_013356	16630.6	47.3534
C9orf5	NM_032012	16626.9	32.7793
LOC283507	AW969067	16553.6	30.067
CEP250	NM_007186	16552	26.8797
RAC1	NM_006908	16537.6	105.583
UQCRC2	NM_003366	16525.7	23.9531
MAP1LC3B	NM_022818	16521.4	21.5921
RLTPR	BE312807	16508.6	62.551
GNGT2	BG396167	16480.3	85.7074
CAMK2B	NM_001220	16404.2	21.5807
DBI	NM_020548	16404	50.5218
ZBTB4	AB040971	16378.6	26.3842
ID3	NM_002167	16361.1	134.284
LEPREL2	NM_014262	16321.3	35.5162
TXNDC14	NM_015959	16318.3	24.1968
SLC25A6	BC008737	16315.9	22.7674
LEPR	U50748	16302.9	160.477
EIF3EIP	NM_016091	16265.2	31.8121
RGS2	NM_002923	16223	122.66
VCL	NM_014000	16214.6	45.7206
CREG1	NM_003851	16211	50.2013
RPS4Y1	NM_001008	16196.4	60.0679
SKP1A	NM_006930	16195.1	76.8556
SUMO3	NM_006936	16193.8	18.8561
AI498716	AI498716	16178.4	64.2949
PCSK1N	NM_013271	16139.9	23.64
BNIP3L	AL132665	16121.7	50.9142
SLC6A20	NM_020208	16098.3	80.9095
PCGF1	AL049296	16098.2	34.9179
HLA-E	NM_005516	16092.4	75.9197
LGALS3	NM_002306	16016.4	180.658
TUBG2	NM_016437	15971.2	25.4026
TEX2	NM_018469	15966	45.2735
TNFRSF14	NM_003820	15946.5	61.591
RBM3	NM_006743	15935.7	215.556
LRAT	NM_004744	15935.3	62.0918
PVALB	NM_002854	15898.4	29.2179
DAAM1	AB014566	15894.1	63.3098
NDUFA5	NM_005000	15885.4	51.3097
DDX24	NM_020414	15877.9	45.7924
CD14	NM_000591	15810.7	147.078
AW103610	AW103610	15809.2	30.1101
SERF1B	NM_022978	15804.2	54.967
DEF6	NM_022047	15776.5	45.3857
C5orf13	NM_004772	15749.9	46.5709
CHN1	NM_001822	15719.9	58.8722
TMEM176B	NM_014020	15672.6	29.6946
PTP4A2	NM_003479	15665.3	41.0309
BAMBI	NM_012342	15658.8	111.393
ARPC2	NM_005731	15633.1	41.2523
HMGB1	NM_002128	15578.3	42.9594
PNMA1	NM_006029	15553.3	25.3102
C4B	NM_000592	15546.2	68.6672
TARDBP	NM_007375	15466.8	26.0903
LOC400614	BG985119	15455.1	31.4
C6orf79	NM_022102	15452.3	55.1942
C13orf21	BI753896	15446.2	23.5289
SON	AA658915	15438.3	46.3324
NOTCH2NL	AK022008	15435.3	25.0074
ARFIP2	NM_012402	15394.4	39.9365
DDX3X	NM_001356	15369.8	20.5739
ARF3	NM_001659	15352.3	25.2759
ASCC3L1	AK024391	15312.5	27.1385
OS9	NM_006812	15304.6	16.512
SCOC	NM_032547	15291.5	23.2774
SEC24C	NM_004922	15287.7	26.9889
COX6A1P	U82486	15280.2	43.6729
C19orf53	NM_014047	15247.5	24.0117
AW148658	AW148658	15222.7	37.5162
PXN	NM_002859	15217.5	16.6757
PGCP	NM_016134	15215.4	23.8237
IGFBP3	M35878	15202.6	160.394
POMP	NM_015932	15197.7	31.3347
GPAM	AB046780	15186	58.5757
FIS1	NM_016068	15172.2	20.8087
SNAP91	NM_014841	15169.6	63.4724
ZC3H11A	NM_014827	15155.7	20.0804
PJA2	NM_014819	15151.3	37.2975
DYNC1H1	AB002323	15138	32.3043
SLC4A2	NM_003040	15133.7	35.5781
DOCK6	BC008335	15086.5	19.709
KIAA1191	NM_020444	15074.9	32.6576
AKAP12	NM_005100	15053.1	205.817
AFF1	NM_005935	15048.1	44.7609
SULF1	AB029000	15039.6	60.4128
EPS8	NM_004447	15019.5	21.6568
USP22	AB028986	15012.9	15.6802
C12orf62	NM_032901	15007	41.9468
USP33	AB029020	14971.6	40.8566
SOCS7	AI492369	14960.6	23.6827
HSPC152	NM_016404	14895.3	34.0003
HNRPH2	NM_019597	14868.8	26.8243
FANCL	NM_018062	14860.2	19.9124
R45266	R45266	14859	37.8912
STAU1	NM_017453	14856.1	18.6834
SOX9	NM_000346	14851.1	53.7255
ARL6IP5	NM_006407	14837.8	40.8351
C17orf59	NM_017622	14836	30.4037
ASPH	NM_032466	14818.5	36.3778
ARPC1B	NM_005720	14763	56.7956
ERH	NM_004450	14759.7	18.0623
AW090736	AW090736	14756.2	23.645
SEMA6B	NM_020241	14744.4	21.9836
TYR	NM_000372	14723.7	197.419
PCDHGC3	AK026188	14723.7	25.6202
BRP44L	NM_016098	14683	23.0047
NRL	NM_006177	14675.7	76.5475
RPL36AL	NM_001001	14653.2	88.8375
TTC8	BF957829	14636.4	23.8959
PFKFB3	NM_004566	14606.1	19.6248
NUP205	D86978	14588.8	24.3472
BHLHB2	NM_003670	14575.9	93.0371
CRISPLD2	NM_031476	14572.1	200.587
PGRMC1	NM_006667	14561.3	50.7424
NCKAP1	NM_013436	14548.6	34.553
KLC4	AK055293	14547.2	34.4327
TXNRD3	AF171055	14514.6	28.5265
sep-15	NM_004261	14504	29.8575
LIMCH1	AB029025	14502.7	47.1361
ALPK3	AY044449	14484.7	30.849
SET	NM_003011	14482.4	25.0853
MTA2	NM_004739	14477.3	22.6542
BEX2	NM_032621	14428.8	30.6491
C14orf166	NM_016039	14421.3	30.5292
H2AFY	NM_004893	14403.9	29.8902
EDF1	NM_003792	14390.7	71.4963
JUND	NM_005354	14384.1	43.9151
MIB2	BC016490	14378.3	33.8297
RAGE	NM_014226	14363.7	78.0435
FLJ10154	NM_018011	14363.4	34.9995
OSTM1	NM_014028	14362.4	78.0598
C14orf4	AB058768	14342.9	18.6927
RBM42	NM_024321	14326.3	24.5262
AW005772	AW005772	14315.9	31.1168
PODXL	NM_005397	14302.9	57.832
POLR2A	NM_000937	14300.4	25.9285
NDUFA8	NM_014222	14282.7	44.3629
NFKBIA	NM_020529	14228.1	69.8795
SHC4	AL035883	14225.4	32.7279
CD79A	NM_001783	14225.2	19.262
CPSF1	NM_013291	14195.8	43.8182
CISD1	NM_018464	14177.4	38.1006
NFKBIL2	NM_013432	14176.4	22.3189
SLC7A2	AL512749	14153.6	43.506
FKBP1A	NM_000801	14147.5	30.2873
ZFAND6	NM_019006	14139.7	32.8685
TP53BP2	NM_005426	14138.2	51.9296
CTBP2	NM_001329	14130.3	58.8578
PCMTD2	NM_018257	14085.7	62.3769
MAPK3	X60188	14080.6	25.6657
CYP27A1	NM_000784	14060.5	39.7707
RPS10	NM_001014	14054.1	147.429
RBP3	NM_002900	14030.6	81.3079
HLA-DRB5	NM_002125	14029.5	139.999
SNRP70	NM_003089	14003.2	32.6247
KIAA0692	AI983521	13976.3	40.0477
PHF12	AB040956	13940.9	33.8961
MGAT1	NM_002406	13938.9	34.8627
AYTL2	NM_024830	13922.4	76.759
SH3BGRL	NM_003022	13916.7	82.4478
NDUFV2	NM_021074	13911.3	41.8966
ID1	NM_002165	13904.8	65.1256
MBTPS1	NM_003791	13887.7	39.6337
ATOX1	NM_004045	13824.6	34.0903
CTBP1	NM_001328	13818.8	26.9054
AK054932	AK054932	13810	33.2268
MGST3	NM_004528	13798.8	70.1334
C1orf156	NM_033418	13788.2	20.5137
COX8A	NM_004074	13784.7	24.2188
TUBB4	NM_006087	13725.2	68.3283
MYEOV2	BI911746	13724.9	50.4785
PPT1	NM_000310	13717.3	26.584
CDH24	AL137477	13702.3	42.4862
CAPNS1	NM_001749	13692.4	36.8575
LHFPL2	D86961	13689.5	11.8073
ENSA	AF067170	13678.6	43.3356
H3F3B	NM_005324	13677.3	53.6337
LTBP2	NM_000428	13640.1	206.171
ECH1	NM_001398	13637.8	22.9618
TRIB2	NM_021643	13637.3	39.5055
JUNB	NM_002229	13625.5	144.779
INHA	NM_002191	13620	28.212
SLC22A18	NM_002555	13573.2	24.9003
MRPS21	NM_018997	13563.6	35.3735
PCOLCE	NM_002593	13563	70.5556
HINT1	NM_005340	13561.8	56.9938
C20orf149	NM_024299	13550.5	42.3558
ARHGEF11	NM_014784	13544.5	30.3551
TUBA1C	NM_032704	13538.7	66.7614
HSBP1	NM_001537	13538.6	33.4348
KRTAP4-7	BC016329	13531.4	40.9656
LPL	NM_000237	13528.6	116.897
MPP2	NM_005374	13504.3	18.3227
HLA-DPA1	BC009956	13497.7	185.175
S100A10	NM_002966	13495.8	169.768
SOD1	NM_000454	13464.2	45.7541
DSCAML1	R59091	13434.7	49.9066
SF3B2	NM_006842	13405.2	20.0417
PLTP	NM_006227	13397.8	63.1012
MITF	AL117653	13388.8	100.058
CYP1B1	NM_000104	13361.7	205.04
C11orf48	NM_024099	13349.2	51.5639
HPRT1	NM_000194	13336.9	66.7426
ACSL1	NM_021122	13302.3	48.6513
KHDRBS1	NM_006559	13301.3	23.7767
BZW2	NM_014038	13290.1	52.0852
AW962166	AW962166	13290	45.5494
DNAJB1	NM_006145	13289.3	107.508
CS	BC010106	13278.8	21.2008
TNS3	NM_022748	13275.2	90.2717
HIPK1	AB014530	13269.8	43.8975
NCL	NM_005381	13266.5	59.3878
RBM5	NM_005778	13244.8	26.367
KIAA1189	AB033015	13244.7	53.6075
LZTS2	AB058716	13240.8	19.5343
BF170934	BF170934	13231.8	153.111
MGEA5	NM_012215	13221.8	18.8738
TMEM14C	NM_016462	13211.4	56.0186
MFRP	NM_031433	13199.6	27.2371
KIAA0515	AB011087	13197.6	28.2272
ACADVL	NM_000018	13195.1	21.93
WNT5B	AA774798	13164	27.4703
SSBP1	NM_003143	13159.3	59.9425
TBN	AK057383	13159	27.9689
KLF9	NM_001206	13126.2	117.313
POLR2F	NM_021974	13116	20.2792
SERPINA3	NM_001085	13108.1	143.296
GPI	NM_000175	13107.1	23.2216
ATP6V0C	NM_001694	13089.7	42.0444
TMED10	AK056156	13084.3	76.262
ARMC9	NM_025139	13073.9	57.8764
SCNM1	NM_024041	13040.4	20.6823
BG335831	BG335831	13038.9	22.5609
KRT18	NM_000224	13015.8	64.3579
DAD1	NM_001344	13013.2	18.9473
MCFD2	M23161	13009.8	26.284
SALL2	AI096742	13009.1	26.7443
HLA-B	M12679	13004.6	110.705
RAB13	NM_002870	13000.9	104.597
CLASP2	AB014527	12996.5	32.718
TINP1	NM_014886	12970.5	72.7358
P2RY13	NM_023914	12969.4	24.0067
FLJ10707	NM_018187	12965.5	16.3063
KCNH4	T48999	12962.6	16.8214
FLJ25076	AK057805	12956.2	55.5411
TRIP6	AF000974	12952.5	38.4164
IGHM	Y14737	12929.3	172.313
SNRPG	NM_003096	12921.9	19.7755
METTL7A	NM_014033	12909.1	175.369
WDR1	NM_017491	12897.3	12.9714
PCNA	NM_002592	12893.2	46.268
FLRT2	NM_013231	12879.9	27.6484
SEC61B	NM_006808	12877	72.4365
SOX8	NM_014587	12866	28.0194
CTSF	NM_003793	12850.9	15.4281
CLUL1	NM_014410	12844.8	81.8441
POLR2G	NM_002696	12830.1	19.7069
ATP5L	NM_006476	12801.8	46.9022
CLTB	NM_007097	12796.4	23.7217
PSME2	NM_002818	12783.8	72.4655
LGALS1	NM_002305	12783.1	128.21
BG182425	BG182425	12782.9	43.3633
RNH1	NM_002939	12749	52.8675
FKBP3	NM_002013	12742	41.9718
RGS5	NM_003617	12739.5	119.712
GPR108	AL365404	12736.6	39.4501
MIER1	AB046830	12723.9	26.6018
SYT5	NM_003180	12721.3	30.9769
SF3B5	NM_031287	12718.3	28.1068
LOC92249	AK023798	12716.4	17.7686
SPTAN1	H05466	12709.6	28.4663
ZYG11B	AB051517	12702.2	24.0018
PTEN	AK024986	12688.3	25.671
CYP4A11	NM_000778	12684	13.504
OAZ2	NM_002537	12666.2	27.7707
UQCR	NM_006830	12651.9	39.4565
SLC20A1	NM_005415	12648.1	23.007
TCR-alpha chain	M12959	12632	43.3618
TALDO1	NM_006755	12603.4	42.5239
CD81	NM_004356	12581.2	89.8729
SLC25A5	NM_001152	12559.2	20.6248
JAM3	NM_032801	12540.6	30.7458
SF3B1	NM_012433	12540.3	27.1941
ANAPC11	NM_016476	12527.6	29.8841
FAM40B	AB032996	12521.3	51.9985
U2AF1	NM_006758	12518.3	27.24
C20orf117	AK057056	12514.3	15.3151
TGOLN2	AK025557	12505.5	51.5046
C15orf24	NM_020154	12504	27.7037
C2orf32	BC011535	12502.8	31.8954
SOX30	AK055284	12495	40.9439
DKFZP564O0823	AK025205	12494.6	53.5009
LAMP2	NM_013995	12494.2	44.8292
SULT1A1	AW295428	12489	34.9256
ABCD3	NM_002858	12476.6	46.1655
SNTA1	NM_003098	12476.4	29.4272
RAD23A	NM_005053	12473.9	11.2905
PSMA3	NM_002788	12469.8	43.02
PER1	NM_002616	12458.8	52.7745
EXOC6	AL137438	12432.3	54.8423
C20orf199	AK055386	12429.6	87.9616
CCDC45	AL133585	12426.2	29.2311
PPP1R12B	NM_032105	12424.3	111.587
ANXA11	NM_001157	12418.8	36.3261
AI870409	AI870409	12403	43.6276
MDH2	NM_005918	12387.1	42.503
RNF13	NM_007282	12352.1	36.1987
CHD2	AK024092	12343.9	53.881
LSM3	NM_014463	12331.4	55.8378
NR4A1	NM_002135	12327.9	97.1929
CKAP4	NM_006825	12306.1	11.8551
HYAL2	NM_033158	12299.5	21.1826
GNG5	NM_005274	12291.4	102.667
OSBPL1A	NM_018030	12287.8	29.8862
NOL9	NM_024654	12287	57.6046
PKM2	NM_002654	12272.1	84.6178
PMP22	NM_000304	12268.2	193.373
UCHL1	AK055249	12262.2	55.4495
PABPC4	NM_003819	12202.9	15.7426
LGI1	NM_005097	12185	61.5472
IMPDH1	NM_000883	12176.8	62.626
PFN1	NM_005022	12154.4	27.5286
EIF3I	NM_003757	12154.2	14.7016
STT3B	AK027789	12152.3	29.6939
LSMD1	NM_032356	12141.2	36.9817
FKBP5	NM_004117	12133.5	122.958
TSEN34	AA176280	12129.2	34.4864
SAE2	NM_005499	12119.3	24.9491
PGK1	NM_000291	12114	37.1984
C1orf63	AF267856	12106.4	22.4771
CRY2	AB014558	12089.6	28.5141
CRTC1	NM_025021	12079.3	56.6993
DDX5	NM_004396	12068	56.4441
COQ10A	AK057003	12055.7	45.2219
PTTG1IP	NM_004339	12047.9	122.042
AP1M1	NM_032493	12043.6	21.2415
C6orf105	NM_032744	12041.3	47.1666
MITF	NM_000248	12032.1	64.0864
KARS	NM_005548	12023.9	45.8597
ACTR10	NM_018477	12006.1	21.2812
GOLGA7	NM_016099	12004.8	24.7638
CSMD2	AI929247	11956.4	39.0166
CTNNAL1	NM_003798	11952.4	46.6207
SC5DL	NM_006918	11950.3	26.116
WDR42A	NM_015726	11933.5	17.014
FAM60A	NM_021238	11931.6	19.5267
TBL1XR1	NM_030921	11930.9	35.3974
DUT	NM_001948	11929.9	47.8842
KIAA0174	NM_014761	11929.1	17.7423
SRP9	NM_003133	11918.3	37.7977
ENG	NM_000118	11902.1	64.3604
PLEKHH1	AB033026	11898.4	55.7418
AKR1B1	NM_001628	11891.2	53.3878
MXRA5	AF245505	11867.8	24.6808
NDUFS7	NM_024407	11863.5	23.0517
C20orf3	AB033767	11858.2	25.6863
ARPC3	NM_005719	11857.7	55.509
RBM39	NM_004902	11855.3	20.1661
SAT1	NM_002970	11854.3	176.961
NSF	NM_006178	11851	39.0763
SLC35E2	AB007916	11843.7	38.4428
SILV	NM_006928	11838.8	170.219
MAGED1	NM_006986	11831.3	75.6396
MXRA8	NM_032348	11825.8	135.244
RCAN2	NM_005822	11820.8	90.6871
IDUA	NM_000203	11811.6	14.829
MRPS6	NM_032476	11810.2	43.8813
ATP5J2	NM_004889	11805.8	19.2164
DIS3	NM_014953	11799.4	21.8667
NARS	NM_004539	11765.3	21.9724
LY6E	NM_002346	11763.8	25.9449
OSBPL9	NM_024586	11761.8	27.4461
TOP1	NM_003286	11759.4	21.5632
CDK5RAP3	NM_025197	11746.5	23.1679
DYRK1A	NM_001396	11732.1	16.7688
GNG11	NM_004126	11729.9	138.808
M6PR	NM_002355	11724.7	14.959
C11orf10	NM_014206	11719.1	75.1887
PGDS	NM_014485	11701.3	25.5166
EPHB6	NM_004445	11700.5	32.9228
FGFR3	NM_000142	11692.9	62.5122
CTSB	NM_001908	11656.8	123.448
SMR3A	NM_012390	11655.1	33.527
RPL13	NM_000977	11645.7	51.2163
AI597604	AI597604	11641.7	28.0639
TRAK1	NM_014965	11635.1	60.0798
TAOK3	NM_016281	11628.8	40.9488
C14orf83	AK056646	11625.6	29.5146
YWHAZ	NM_003406	11625.3	37.6964
LITAF	NM_004862	11596.4	157.161
IKBKG	NM_003639	11595.4	36.1056
SH3YL1	NM_015677	11589	24.3875
TNS1	AW888222	11574.7	89.2285
PSME1	NM_006263	11570.2	113.437
CCT8	NM_006585	11563.9	21.3102
CASC4	AK022565	11556.8	23.7038
SFRS11	NM_004768	11555.6	42.3391
C10orf116	NM_006829	11546.5	156.874
SYVN1	AB058713	11532.2	20.2553
ADAMTS15	AI887036	11528.1	25.6021
SLC7A5	AF104032	11524.4	44.668
S100A8	NM_002964	11518.1	170.445
KRTCAP2	AK024167	11509.1	27.0626
PDLIM5	AL049969	11500.3	38.7445
KIAA1183	AB033009	11469.8	15.3793
PTPRM	NM_002845	11462.5	30.8876
CD47	NM_001777	11450.6	34.4687
HLA-B	NM_005514	11449.1	126.778
ZFYVE27	AK057481	11443.9	37.8074
SLC7A8	NM_012244	11437.8	27.0828
LY6G5C	NM_025262	11414.6	26.3155
CYB5R3	NM_007326	11414.1	114.378
NDUFS3	NM_004551	11405.9	21.8745
ZNF337	AK056184	11401.4	23.801
CNN3	NM_001839	11397.4	99.0618
RHEB	NM_005614	11394.9	31.2029
CHMP2A	NM_014453	11391.6	37.4874
MRPL51	NM_016497	11390.3	30.8887
NPM1	NM_002520	11378.3	99.3927
TRAM1	BC000687	11371.1	18.1932
HEXB	NM_000521	11357.6	63.2082
ARRDC3	AB037797	11355.4	118.82
FCER1G	NM_004106	11316.2	74.8845
BC000476	BC000476	11312.3	21.4634
FRG1	NM_004477	11296.3	16.8609
UBXD2	D87684	11294.2	30.3516
MRC2	NM_006039	11287.1	87.4434
APOO	NM_024122	11271.1	36.6857
COX6B1	NM_001863	11268.3	59.779
SLC16A4	NM_004696	11256.4	55.9012
MUC20	AI457171	11255.1	27.0791
STIP1	NM_006819	11253.8	53.2038
RAB5A	BC001267	11235.5	26.9601
HSD17B2	NM_002153	11233.1	242.036
SHANK2	AB028945	11202.1	45.7136
PSMD4	NM_002810	11201.7	13.701
TXNDC17	NM_032731	11183.2	47.26
CAMLG	NM_001745	11177.8	18.6734
PCBD1	NM_000281	11165.5	18.4842
PON2	NM_000305	11155.8	26.9728
DCI	NM_001919	11150.6	38.7301
COG5	NM_006348	11148.1	20.7859
C19orf56	NM_016145	11140.5	39.5246
RPL23AP7	BC000596	11129.9	74.2304
GSTK1	NM_015917	11119.1	25.1121
CYB561	NM_001915	11116.3	56.023
KIF1A	BC009491	11115.8	48.7171
ZFP36L2	U07802	11113.9	101.375
SP100	AF056322	11107	37.5953
FLJ23519	NM_032240	11084.5	20.1036
NDUFA3	NM_004542	11081	26.2299
C20orf52	BC008488	11077.8	43.068
FNTA	NM_002027	11076.1	16.6394
DYNC1I2	AK055491	11074	25.2061
PRDX3	NM_006793	11072.9	25.6653
TCF25	AI678116	11069.2	22.1616
PDGFRA	NM_006206	11064.5	159.734
ABI3BP	NM_015429	11058.3	178.918
AI419480	AI419480	11018.5	18.1923
RD3	AV721413	11009.6	61.2195
PRDX5	NM_012094	11008.5	18.2316
BIN1	NM_004305	11001.3	62.6217
AMZ2	NM_016627	10990.9	51.1834
AES	NM_001130	10990.2	21.1945
CDKN1C	NM_000076	10979.7	101.135
LOC348801	AK056320	10971.6	37.0119
SDC4	NM_002999	10965.7	25.476
PAQR4	AK054564	10959.5	62.5752
VAMP3	BC007050	10938.9	67.2092
BMI1	NM_005180	10926	36.7276
SERHL2	NM_014509	10915.7	27.0834
FRMPD1	NM_014907	10915.1	45.9586
NAPB	AK022817	10911.3	52.5147
UBE2G2	NM_003343	10908.2	21.2731
MRPL53	NM_053050	10900	33.8113
SOX10	NM_006941	10895.3	21.3638
PPP1CC	NM_002710	10892.3	43.2137
FSTL5	AB033089	10891.2	81.4292
TMEM68	AK056932	10889	30.9309
ZDHHC6	NM_022494	10885.2	20.3086
BCLAF1	NM_014739	10876.2	14.8563
RNF145	AK056513	10874.4	39.604
LAMB2	NM_002292	10872.3	33.3206
TKT	NM_001064	10871.1	26.3112
ATP6V1A	AF113129	10868.9	39.628
NEDD8	NM_006156	10862.2	29.3941
SIX3	NM_005413	10852.6	18.6066
PSMA5	NM_002790	10839.8	47.553
TAGLN	AK026219	10836.2	26.9817
RAB36	NM_004914	10826.5	21.5532
ALS2CR4	AK022836	10819.3	71.625
MAGEF1	NM_022149	10808.1	16.0398
CALM1	NM_006888	10800.3	22.26
SLC12A7	NM_006598	10798.7	16.7843
CAPZA1	NM_006135	10791.7	26.7366
GDI1	NM_001493	10791.4	34.2044
SLC5A3	AK024896	10785.8	62.7813
BZW1	NM_014670	10785.6	99.4389
AA807352	AA807352	10751.4	24.4337
GPAA1	NM_003801	10750	17.3356
FAM127A	NM_003928	10729.8	27.6811
SPOCK1	NM_004598	10727.7	41.113
CDON	NM_016952	10720.1	32.2364
PORCN	NM_022825	10716.5	32.2367
LOC441351	AA046461	10700	65.0307
SNX3	NM_003795	10687.3	24.5645
UBQLN2	NM_013444	10677.2	32.5491
PUM1	NM_014676	10669.2	20.498
LRP1	NM_002332	10665.8	49.3512
TYROBP	NM_003332	10661.8	120.93
SORBS2	BC011883	10661.1	48.4141
USP11	NM_004651	10651.6	21.7594
tubulin, beta 5	BC008791	10649.2	33.6388
LASP1	NM_006148	10630.7	28.3751
PDK4	AF334710	10620.3	176.161
MARCH6	AL080234	10608.2	21.8273
VDAC3	NM_005662	10601.6	16.58
WWTR1	NM_015472	10599	16.4716
CTNNA2	AA081905	10588.4	21.8544
GOLT1B	AL136571	10583.8	35.5873
TNPO1	AK055669	10582.1	25.0388
ABLIM1	NM_002313	10579.3	56.554
PFKL	NM_002626	10571.8	14.1447
ARL6IP4	NM_016638	10567.5	36.0245
FLYWCH1	NM_032296	10567.2	20.3262
EDN3	NM_000114	10566.9	194.502
HIST1H3C	NM_003531	10566.8	18.3385
ATP6V1F	NM_004231	10558.9	19.4645
PLCD4	NM_032726	10556.8	59.9511
AP3D1	NM_003938	10554.3	36.8079
GNGT2	NM_031498	10547.7	95.0924
SPSB3	NM_080861	10547.5	27.7195
IL17D	AW162256	10517.4	28.9487
HRH3	H28163	10507.7	20.2588
YWHAH	NM_003405	10503.4	22.9248
SLC6A15	AI368909	10503.1	30.8706
SEC31A	NM_014933	10503.1	18.7746
BAG1	NM_004323	10489.3	31.9465
MAP4K1	NM_007181	10485.6	50.4967
SEC11C	AF212233	10485.3	21.3343
GCC2	NM_014635	10480.3	19.2918
NSFL1C	AK023585	10477.1	35.2143
MACF1	NM_012090	10472	33.0807
C6orf125	NM_032340	10459.8	36.6406
RPL6	NM_000970	10441.7	73.6857
BMP1	NM_006129	10435.8	25.6119
NT5C2	NM_012229	10422.1	14.1056
HADHB	NM_000183	10420.2	50.1963
TSPYL1	AL136629	10414.2	24.3301
GBE1	NM_000158	10411.5	76.3512
SLC39A14	D31887	10404.6	66.9426
FKSG2	NM_021631	10403	105.272
KIAA0828	AB020635	10399.6	54.5616
C20orf108	AJ311123	10397	33.8099
TAF10	NM_006284	10395.1	17.7467
LOC91461	BC007901	10392.3	43.6713
CCDC81	NM_021827	10390.5	27.8152
CFB	NM_001710	10381.8	215.392
GTF3A	NM_002097	10379.7	31.3918
GIMAP4	NM_018326	10378.1	24.0221
HIST1H3B	NM_003537	10375	35.0345
EIF3D	NM_003753	10370.4	61.6157
PDE6G	NM_002602	10348.7	78.8493
AW088118	AW088118	10347.2	48.0117
MFSD5	NM_032889	10345.8	60.5995
RPN1	NM_002950	10341	29.1921
IMP3	NM_018285	10335.2	16.8476
SLC12A2	AK025062	10314.2	75.1596
SH3BP5	NM_004844	10312.8	176.933
CENTG3	NM_031946	10302.6	35.1969
GSTO1	NM_004832	10289.9	83.0902
LRPAP1	NM_002337	10278.3	21.2098
PAFAH1B1	NM_000430	10276.4	41.0549
PUM2	NM_015317	10273.4	18.6828
TYW1	AA757250	10272.2	27.66
SARS2	NM_017827	10268.5	67.3481
RGS16	NM_002928	10264.3	19.0122
CSF1R	NM_005211	10258.6	45.4031
UCHL1	NM_004181	10250.1	52.865
NAALADL1	NM_005468	10247.8	23.4301
KCTD6	AK027572	10247.8	44.3261
BAT3	NM_004639	10244.5	23.5044
PURB	AK057669	10244.4	35.7538
CBX3	NM_007276	10244	32.2123
RHOT2	AK024450	10240.1	38.2812
RBBP7	NM_002893	10236.8	55.3382
KLHDC2	NM_014315	10235.9	18.43
NTAN1	BC017336	10232.9	9.87474
SDHC	NM_003001	10232	40.0532
CLNS1A	NM_001293	10226	19.7983
ANKRD25	NM_015493	10215.4	143.842
AI479903	AI479903	10211.7	26.8198
LOC643373	AU147167	10205.1	49.8884
NT5E	NM_002526	10201.6	74.8365
H2AFZ	NM_002106	10196.3	35.1134
ATP5C1	NM_005174	10195.6	38.5326
RYBP	AB029551	10189.2	41.7534
NDRG3	NM_032013	10184.5	73.2803
C15orf15	NM_016304	10183.1	26.1921
BRD2	NM_005104	10168.4	22.9105
ACAA2	NM_006111	10167.9	57.9183
OPCML	AF070577	10165.2	66.7416
NSMCE1	AK056795	10154.9	22.0071
AP1G1	AK025020	10154.8	36.0967
MTDH	AK000745	10150.6	28.1958
NBPF3	NM_032264	10149.8	15.1693
ATP5F1	NM_001688	10142.4	40.2334
TMEM176A	NM_018487	10137.4	29.7027
TMEM9	AF151020	10129.3	19.0368
NDOR1	NM_014434	10121.2	24.0569
SEC11A	NM_014300	10116.1	81.7953
SEC14L1	NM_003003	10114.8	74.3576
DNAJA4	AL133096	10114.7	59.1183
AK055935	AK055935	10112.3	44.1051
GUCA1A	NM_000409	10098.3	107.921
LARP1	BC010144	10089.3	20.032
AI609181	AI609181	10077.9	29.0718
ZFP106	NM_022473	10071.7	34.4072
RARRES2	NM_002889	10053.8	92.6647
PLCD1	NM_006225	10045.7	22.9011
GCYS-20	AF219140	10041.4	45.6256
NECAP1	NM_015509	10041.1	23.3457
PRPF40B	AL137459	10028.7	24.253
GTF2A2	NM_004492	10028.2	18.5951
C14orf124	NM_020195	10019.7	24.5599
LOC220594	AJ012755	10018.7	42.6968
ZYX	NM_003461	10011.8	25.4763
UNC13B	NM_006377	10003.8	42.9849
LSM14A	AK027643	10002.5	21.7703
SLC12A5	NM_020708	9990.68	69.7003
RNPS1	NM_006711	9979.77	14.6197
FBLN1	NM_001996	9974.72	76.2706
ATP2A1	NM_004320	9974.66	30.9433
GTF2F1	NM_002096	9963.99	24.4605
TOMM70A	NM_014820	9956.56	30.7893
LOC552889	AK056642	9956.18	34.2905
UBE2E3	NM_006357	9955.13	34.1023
SMAD3	NM_015400	9951.76	18.7082
HSPA4	AB023420	9941.24	43.5341
MKRN1	NM_013446	9938.32	10.4327
UTF1	NM_003577	9933.36	22.72
CSRP2	NM_001321	9927.48	138.53
TSKU	NM_015516	9920.26	33.0698
TMEM126B	NM_018480	9915.41	40.9668
C3	NM_000064	9910.1	144.911
STRN4	NM_013403	9884.03	22.3588
SLC5A6	AL096737	9882.17	38.2607
KCNK15	NM_022358	9876.83	33.5046
LRRC8A	AB037858	9871.64	36.7994
KIAA1345	AB037766	9870.65	79.6208
HEBP1	NM_015987	9863.32	137.582
EBNA1BP2	NM_006824	9848.5	33.9223
SRRM2	NM_016333	9835.72	32.0593
NSUN5	NM_018044	9832.62	16.6171
AKAP12	BF035258	9832.56	172.321
RABL3	AK025772	9832.24	64.7773
VPS35	NM_018206	9799.23	24.4123
TBC1D1	AB029031	9792.27	26.1646
LOC552891	NM_004125	9791.57	84.0175
SMARCC2	NM_003075	9787.39	30.55
DNAJA1	NM_001539	9782.34	86.2095
COPS6	NM_006833	9776.7	25.0216
RANGNRF	NM_014185	9771.74	23.3813
RAP1B	NM_015646	9770.65	43.1057
NISCH	NM_007184	9752.74	46.5134
PACS1	AI953022	9746.75	23.4977
SEC61G	NM_014302	9732.59	64.1403
PVRL2	NM_002856	9724.68	18.7169
EIF3M	NM_006360	9723.17	42.9846
PARP1	NM_001618	9721.34	54.7556
TEAD2	BC007556	9718.22	35.3612
ITPK1	NM_014216	9714.81	15.6638
LOC730051	AK022663	9712.57	17.7804
C10orf58	NM_032333	9702.02	38.4476
S100A11	NM_005620	9697.42	107.443
PSIP1	AF063020	9696.96	22.9808
KPNB1	L38951	9686.38	77.9277
CNGA1	NM_000087	9677.38	78.3183
LHX2	NM_004789	9676.01	39.4956
GRHPR	NM_012203	9670.71	39.5051
RRP1B	D80001	9666.8	82.4275
ADIPOR2	NM_032665	9657.89	26.4029
SELT	NM_016275	9653.39	26.5514
C22orf32	NM_033318	9649.46	43.55
COL6A1	NM_001848	9643.72	96.6445
SIDT2	BC010009	9637.68	32.5393
BG682143	BG682143	9635.66	15.1433
GPR137B	NM_003272	9634.77	31.7274
NAP1L1	NM_004537	9634.71	48.6633
KIDINS220	AB033076	9627.69	11.3745
FOXC1	AK021858	9625.07	167.872
PPIL4	BC016984	9612.91	11.965
HNRNPR	NM_005826	9612.62	16.0262
HMGB2	NM_002129	9609.8	35.6867
RNF11	NM_014372	9597.26	50.7788
CDH3	NM_001793	9589.15	45.0191
ZFAND3	NM_021943	9585.51	18.2436
SPP1	NM_000582	9560.74	160.047
COPA	NM_004371	9550.06	52.1992
LARS	BF835076	9546.04	84.9009
TUBB2C	NM_006088	9539.25	84.1898
RNF126	NM_017876	9524.62	16.5149
AI953817	AI953817	9517.92	32.3658
MYL3	AK055537	9507.17	68.9652
PSMD13	NM_002817	9501.4	12.4099
MLLT10	NM_004641	9497.54	33.001
AI732969	AI732969	9490.32	81.6998
OLFML3	NM_020190	9489.86	72.4253
CPNE1	NM_003915	9487.04	11.4658
CXCL16	AW264069	9472.78	18.9961
RNF130	NM_018434	9456.4	49.9999
Gcom1	AL050091	9453.77	39.1198
SSR1	AK026687	9451.94	40.9919
RCBTB1	NM_018191	9447.53	29.1122
MATR3	NM_018834	9444.95	24.2143
ST8SIA5	NM_013305	9440.1	19.4385
MREG	NM_018000	9438.23	85.8517
PNRC2	NM_017761	9420.28	33.2772
GGTLA1	NM_004121	9414.62	43.6282
CBWD1	NM_018491	9409.18	37.9097
TNFRSF1A	NM_001065	9403.02	64.6313
PPEF2	NM_006239	9400.73	55.6674
ADAMTSL4	AF217974	9399.55	29.1945
QKI	AB067801	9396.72	43.9562
DMN	AB002351	9394.08	36.1752
SOS1	AA404321	9392.64	86.3228
RNF7	NM_014245	9377.2	20.8711
SATB1	NM_002971	9374.05	48.9551
NDUFAB1	NM_005003	9373.69	33.1038
SUPT5H	NM_003169	9366.26	15.7872
RGS1	NM_002922	9364.27	212.107
AI241741	AI241741	9357.93	29.0284
CDC42EP1	NM_007061	9350.27	17.4224
PDE6A	NM_000440	9349.07	90.6774
CDK2AP1	NM_004642	9346.09	64.8145
SYDE1	NM_033025	9341.8	32.3318
ZNF713	AA774885	9339.49	37.1691
SREBF1	NM_004176	9335.8	14.0478
MFN2	NM_014874	9329.31	16.7429
SELENBP1	NM_003944	9327.33	7.62858
SRP14	NM_003134	9324.46	66.1481
BG108689	BG108689	9319.39	41.7266
OPTC	NM_014359	9318.24	135.858
KIAA0564	AB011136	9316.89	27.8241
SLC16A1	NM_003051	9309.27	84.6442
ZNF395	NM_018660	9305.34	52.0446
RPP30	NM_006413	9304.15	22.1203
KIAA0284	AB006622	9301.18	55.2542
ZFR	NM_016107	9299.46	21.8255
CSNK2B	NM_001320	9299.17	45.6641
UFC1	NM_016406	9295.08	27.2965
TAF1	NM_004606	9277.44	29.6219
KLC1	NM_005552	9273.22	41.1135
DKFZP564B147	NM_015582	9258.44	21.6007
RBMX	NM_002139	9258.07	20.966
HSPD1	NM_002156	9246.89	29.3567
SFRP4	NM_003014	9244.84	239.609
AW662487	AW662487	9242.92	38.0227
FN3KRP	NM_024619	9232.78	19.3696
AI419455	AI419455	9231.94	23.8556
TRIOBP	NM_007032	9228.94	37.7121
TRIB1	NM_025195	9226.71	17.0073
ULK1	NM_003565	9226.34	46.7329
VASH1	NM_014909	9225.02	33.6628
LOC399947	T65490	9222.48	59.2592
CCT2	AF130110	9201.64	33.09
HSPBP1	NM_012267	9201.46	28.4597
FLJ12529	NM_024811	9192.82	15.2222
MLF2	NM_005439	9189.01	12.537
COPZ1	NM_016057	9188.98	39.8255
ZIC4	NM_032153	9183	27.5392
BRI3	NM_015379	9168.34	31.7126
ITGA7	NM_002206	9165.18	25.667
VWA1	NM_022834	9163.43	43.555
FABP4	NM_001442	9160.03	166.153
ST3GAL5	NM_003896	9149.5	78.0296
ANKRD46	U79297	9133.21	42.0366
NCOA1	NM_003743	9129.37	17.4451
RNASET2	NM_003730	9126.2	78.8261
IMMT	NM_006839	9123.35	24.7669
PI4KA	AF012872	9119.94	18.4428
CTSA	NM_000308	9101.36	23.8574
PITPNA	NM_006224	9101.1	43.1167
CNDP2	NM_018235	9099.06	34.2739
MRPS7	NM_015971	9095.02	38.7002
FCGRT	NM_004107	9094.12	122.683
VPS28	NM_016208	9088.58	13.5184
BAI3	AL512745	9088.1	24.085
STARD4	AK026207	9085.46	40.4889
C19orf63	AL512761	9066.77	33.0952
PPP2R4	NM_021131	9064.09	20.846
RABGGTB	NM_004582	9047.12	25.8475
ALDH9A1	NM_000696	9033.22	56.8174
AHSA1	NM_012111	9018.61	47.2018
RAD51L3	NM_002878	9010.87	34.0861
C6orf134	NM_024909	9007.29	31.8392
PIK3C2A	AL049998	9005.46	55.1211
FOXQ1	NM_033260	9004.4	12.4897
KCMF1	NM_020122	9003.36	16.0322
HIST2H2BE	NM_003528	8999	38.084
USP10	AL162049	8995.75	40.7511
FGD5	AK057128	8993.71	19.3457
TOM1L2	AK055959	8993.21	23.448
PDIA6	NM_005742	8989.21	29.3629
ZEB1	NM_030751	8987.74	169.525
C1R	NM_001733	8985.46	175.258
CTTN	BC008799	8985.29	51.6247
PLXNB2	AB002313	8975.35	12.8401
ACOT8	AI885067	8974.46	31.473
OCIAD1	NM_017830	8972.49	30.285
LOC727788	AK026368	8967.64	26.5947
TMTC1	BC017984	8965.08	93.1496
B3GNT1	NM_006876	8964.19	31.0017
ARL5A	NM_012097	8962.56	17.3961
SPG21	NM_016630	8961.03	33.4923
ACSL3	NM_004457	8957.25	59.7748
RPL35	AK026168	8955.66	27.1795
C13orf33	NM_032849	8945.04	215.77
LOC440053	AF131844	8944.28	18.6614
LMO4	NM_006769	8938.69	62.7115
NUMA1	NM_006185	8934.45	23.3429
SLC38A3	NM_006841	8921.69	46.5826
WDR47	NM_014969	8920.38	71.825
NBEA	NM_015678	8917.01	46.7449
KRT75	NM_004693	8915.44	22.5575
NXF1	NM_006362	8906.9	26.0884
ATXN10	NM_013236	8904.11	25.9912
YPEL3	NM_031477	8897.47	34.4529
ARHGDIB	NM_001175	8896.29	123.039
PLEKHA2	AK057205	8883.08	59.3226
LHFP	NM_005780	8882.21	136.862
CD59	AL049957	8878.17	48.1635
PACSIN1	AB037800	8875.09	62.8829
CENTG2	NM_014914	8872.56	27.2428
TCEB2	NM_007108	8869.86	48.1521
TXNL1	NM_004786	8868.63	33.3565
MARCKS	NM_002356	8866.56	108.874
RPS27L	NM_015920	8849.08	106.988
TMEM9B	NM_020644	8847.23	13.5537
RBBP4	NM_005610	8841.28	29.1947
NDUFB9	NM_005005	8837.95	24.3442
TM9SF1	NM_006405	8822.72	18.8123
OTUB1	NM_017670	8817.3	27.068
CIB1	NM_006384	8811.98	20.3441
DUSP26	NM_024025	8803.51	65.9356
NUPR1	NM_012385	8789.88	178.514
MYST3	NM_006766	8786.14	7.17129
LASS2	NM_013384	8784.66	35.9727
C1D	NM_006333	8770.48	47.2612
	AK001020	8766.19	60.6291
HNRNPA0	NM_006805	8758.35	56.0359
CHMP5	NM_016410	8743.13	30.4717
KIAA0556	AB011128	8733.08	60.5148
IL13RA1	NM_001560	8732.81	71.2727
ZNF133	NM_003434	8731.63	27.2907
FMN2	AF225426	8731.49	17.7226
GARS	NM_002047	8730.53	17.9391
NHSL1	AB037778	8720.6	26.4319
IFI30	NM_006332	8706.59	147.769
WAPAL	D87450	8701.33	70.3564
DRD4	NM_000797	8697.2	71.8304
SULT1C4	NM_006588	8695.3	20.2545
HNRPH3	NM_012207	8692.49	39.1102
GRB10	D86962	8682.52	59.2544
TMEM27	NM_020665	8678.21	58.939
BAT2D1	AL096857	8673.3	39.0108
RBM23	NM_018107	8669.64	10.6342
TXN	NM_003329	8668.62	113.917
C15orf5	AL037421	8665.08	30.8876
TLOC1	AK025548	8664.41	19.5649
WAC	NM_016628	8658.91	38.4987
TNNI1	NM_003281	8655.57	29.8148
MAP2K1	NM_002755	8652.31	28.6325
SASH1	AK023607	8651.28	45.6229
NDUFS4	NM_002495	8647.98	76.611
ADAMTS1	NM_006988	8639.71	167.833
R38498	R38498	8634.99	22.4598
ATP6AP1	NM_001183	8632.48	18.0528
ARNT	NM_001668	8630.68	30.8532
UBL3	NM_007106	8622.76	23.5254
PSMA4	NM_002789	8622.18	34.8584
AFTPH	NM_017657	8614.61	21.6535
SCAP	D83782	8602.15	34.2096
SLC5A1	NM_000343	8601.29	28.5363
CCT5	BC002971	8601.08	27.7311
NCF1	NM_000265	8596.8	27.4729
LGALS8	AW072037	8592.53	20.5737
ZNF302	NM_018675	8585.69	27.658
IER3IP1	NM_016097	8585.53	20.9157
CCT2	NM_006431	8581.98	19.251
HUWE1	NM_031407	8577.06	27.0236
CAMSAP1	BC012778	8570.12	66.4522
AIF1	NM_004847	8566.88	92.8506
AUP1	NM_012103	8562.18	31.1946
JARID1C	AW978441	8549.63	29.637
MRPS18B	NM_014046	8538.7	9.52293
LRP8	NM_004631	8528.99	79.8421
m6b1	AF016004	8527.25	102.72
RAB6A	BC003617	8523.86	29.4091
ASCIZ	NM_015251	8522.94	35.7205
MGC18216	BC010607	8521.37	52.1964
CFH	NM_000186	8508	77.0457
CLCN4	AF052117	8495.49	52.9325
TSG101	NM_006292	8483.6	16.6536
C17orf49	AK055800	8482.69	13.6011
GOLGA4	NM_002078	8476.48	31.3417
HECTD1	AB032957	8472.71	22.7006
WIF1	NM_007191	8457.6	125.735
AI863237	AI863237	8450.92	21.7937
PLA2G4C	NM_003706	8440.94	41.1835
MPHOSPH6	NM_005792	8428.32	14.4686
TRMT1	NM_017722	8426.3	15.9945
TM2D1	NM_032027	8421.17	29.5725
ARL1	NM_001177	8419.41	20.2147
PDHA1	NM_000284	8418.38	23.9711
KIAA0508	AB007977	8418.33	43.6904
GYS1	NM_002103	8418.09	25.9071
PAPPA2	AF342989	8415.43	32.0903
CP	NM_000096	8413.97	186.522
PRCP	NM_005040	8403.85	58.407
SSU72	NM_014188	8402.54	24.7622
ARFGEF1	NM_006421	8400.89	42.4594
GRAMD1B	BC011969	8390.89	61.0988
TNKS2	NM_025235	8388.97	16.3481
YIPF3	NM_015388	8377.26	22.0808
CLSPN	NM_022111	8373.92	29.808
SMS	NM_004595	8370.32	23.6155
PAF1	NM_019088	8369.73	12.6347
UTRN	AK023675	8368.85	86.4995
AA015748	AA015748	8367.85	13.438
NPEPPS	NM_006310	8367.03	22.6429
DIXDC1	BI914728	8364.8	32.3287
SPRR2A	NM_005988	8364.38	26.6229
MESDC1	NM_022566	8361.86	44.7931
GUCA1C	NM_005459	8361.26	87.8006
LOC255512	BI549672	8359.32	18.2417
LOC144871	AK024941	8358.07	40.7335
HDLBP	NM_005336	8356.13	19.2419
LTK	NM_002344	8355.89	18.5582
SLC16A14	AK055356	8353.21	61.424
GIMAP5	AI587192	8345.89	28.1997
NDUFA6	NM_002490	8345.61	31.4718
SNRPE	NM_003094	8340.75	66.9594
SCG5	NM_003020	8337.35	128.656
MPPE1	AI582762	8336.59	10.0176
C18orf10	BC015178	8314.62	38.4589
SUB1	NM_006713	8308	78.3179
TCEA1	NM_006756	8305.78	27.6137
SLC30A9	NM_006345	8303.64	18.3676
PSMD1	NM_002807	8296.48	33.746
TPSAB1	NM_003293	8296.42	14.502
VPS37C	NM_017966	8287.89	63.5705
PSMA2	NM_002787	8286.69	91.4007
LOC51035	NM_015853	8277.16	24.843
SNRPD3	NM_004175	8274.44	39.2027
D60165	D60165	8272.51	18.0662
BRP44	NM_015415	8267.93	30.0916
CCND2	NM_001759	8266.63	172.678
C20orf199	BI868305	8265.02	41.0292
CCT7	NM_006429	8260.24	18.0603
ERCC3	AI948417	8257.85	24.0638
PSMD6	NM_014814	8250.23	13.2684
PTP4A1	NM_003463	8248.6	67.9556
NSFL1C	NM_018839	8241.8	37.9285
EIF4EBP2	BC005057	8241.79	41.2773
APOLD1	NM_030817	8239.25	59.7357
C17orf37	NM_032339	8238.55	19.248
AHCYL1	NM_006621	8231.09	18.6249
RFXDC2	BG432768	8226.37	36.3419
ACBD5	AL133064	8225.47	52.4274
LPPR2	NM_022737	8224.34	12.6752
DDX1	NM_004939	8219.93	24.5016
AI792841	AI792841	8214.23	26.9028
WNK2	NM_006648	8212.51	25.5104
TXNRD1	NM_003330	8211.03	32.6022
DPP7	NM_013379	8209.03	21.0383
NINJ2	AK056115	8197.2	17.6521
OGN	NM_014057	8192.33	239.768
NDUFA10	NM_004544	8187.86	14.0303
AW148846	AW148846	8181.12	38.5597
TMEM58	BC009558	8180.94	15.878
GALNS	NM_000512	8173.56	27.8831
C7orf42	AK023152	8166.74	27.419
CPEB4	AB051460	8154.56	26.5612
R43203	R43203	8146.72	33.7046
EPS15	NM_001981	8144.95	41.8875
EMID2	AJ416091	8143.35	21.7978
KIAA0828	R37384	8139.64	33.1692
GOLPH3L	NM_018178	8136	29.7393
KPNA4	NM_032771	8135.53	26.7618
AMD1	NM_001634	8129.44	26.9464
CAMK2G	BC012795	8128.01	36.0111
SIAH1	NM_003031	8125.55	47.0805
SARM1	AI565530	8123.57	32.4296
INTS1	BE048245	8122.57	31.9297
NDUFB6	NM_002493	8122.54	46.6025
BTG2	NM_006763	8110.24	171.337
KIAA0152	NM_014730	8108.51	24.6045
PHLPPL	AB023148	8105.96	65.3753
IFNGR2	NM_005534	8104.5	118.942
ATG16L2	AK024423	8100.83	23.9139
NDUFA12	NM_018838	8100.57	34.9269
MAN1C1	NM_020379	8099.56	51.1757
STRA13	U95006	8096.55	33.2512
LOC51242	NM_016471	8093.77	24.4029
KCTD2	D79998	8082.48	18.4478
AP1B1	NM_001127	8065.66	14.655
REEP6	BC008201	8065.03	65.8058
DYNLT1	NM_006519	8049.2	46.9522
SYTL1	NM_032872	8046.58	40.2319
NOMO1	NM_014287	8045.62	44.6065
ARSE	AI656632	8035.76	23.1553
ERP29	NM_006817	8032.65	25.8885
CNIH4	NM_014184	8029.88	37.3955
OPRS1	NM_005866	8027.29	20.6612
RS1	NM_000330	8024.29	95.1006
SH3KBP1	NM_031892	8017.6	23.1783
GBA2	AB046825	8009	30.5354
SCN1A	AW157289	7999.44	33.6689
DHCR7	NM_001360	7993.69	60.4373
KIAA0802	AB018345	7990.18	56.4432
KBTBD11	NM_014867	7988.02	47.5467
TM9SF2	NM_004800	7987.95	17.7288
ACLY	NM_001096	7982.29	21.2556
FZD4	NM_012193	7963.67	38.6924
NCOR2	NM_006312	7963.2	26.3818
ETFA	NM_000126	7954.62	33.6537
ANP32B	NM_006401	7947.9	56.7432
RNF38	NM_022781	7944.55	19.7255
SRP54	NM_003136	7942.37	24.7935
HYPK	NM_016400	7935.59	28.0764
DUSP5	NM_004419	7920.37	33.2471
MGST2	NM_002413	7919.55	28.9038
NONO	NM_007363	7917.13	43.4803
BM021470	BM021470	7912.55	63.2531
ZFYVE19	NM_032850	7906.39	10.5546
MBD4	NM_003925	7898.79	30.5912
UHMK1	AL137257	7895.28	49.8424
KIAA0319L	NM_024874	7891.51	27.6621
HNRPDL	NM_005463	7889.86	25.2365
NAGLU	NM_000263	7876.34	11.9714
THYN1	NM_014174	7870.3	16.4326
C11orf9	NM_013279	7860.86	46.2623
DHX9	NM_001357	7851.19	23.5299
ILKAP	NM_030768	7847.48	36.7755
KIAA1602	AB046822	7845.52	28.895
FKBP9L	BC011872	7836.23	137.167
ANK3	NM_020987	7835.75	44.849
MAST3	AB011133	7831.39	23.1721
IDH1	NM_005896	7830.37	29.4781
KLF6	AL117595	7827.81	102.307
SPRR2D	NM_006945	7825.35	26.5464
NDUFS6	NM_004553	7820.31	29.1769
SEPHS2	NM_012248	7817.33	16.2996
SOD3	NM_003102	7810.47	152.653
NGFB	NM_002506	7806.05	20.0711
SPTAN1	NM_003127	7805.56	31.6003
POMT2	AC007954	7805.36	29.3816
CUGBP2	NM_006561	7798.44	26.105
TRA2A	NM_013293	7796.72	27.2388
PH-4	NM_017732	7791.37	26.9628
BC012900	BC012900	7789.36	76.6313
BCAT1	AK025615	7788.06	41.7884
ARL4D	NM_001661	7782.86	34.1271
IGSF9	AK056650	7781.89	60.0218
ITGA3	NM_002204	7780.9	31.5337
MRPL20	NM_017971	7775.24	50.0736
MEF2D	AK027180	7773.24	44.2671
TIMM8B	NM_012459	7767.98	45.1156
HDGF	L24521	7767.54	20.2376
EDC3	NM_025083	7763.11	36.9008
VAX2	NM_012476	7761.24	52.0459
C2orf25	NM_015702	7758.25	19.2383
KLHL21	NM_014851	7757.31	55.8005
GSTM1	NM_000561	7755.88	34.43
NAT5	NM_016100	7748.64	36.1511
ACP5	NM_001611	7744.77	19.611
PFAS	AB002359	7741.62	21.5796
PPP1R2	BC007655	7739.43	27.4523
C14orf2	NM_004894	7738.2	33.5757
KIAA0256	D87445	7725.3	19.2286
KLF16	NM_031918	7719.65	26.4432
CCL14	NM_004166	7709.85	36.4119
CMTM6	NM_017801	7709.27	69.6763
UQCRC1	NM_003365	7706.51	33.7934
CSAD	NM_015989	7705.54	18.6546
DEK	NM_003472	7696.15	20.7439
PLA1A	NM_015900	7696.05	46.6309
COG1	AB037802	7694.06	24.1837
RHOA	NM_001664	7692.94	142.621
CROCC	NM_014675	7692.86	48.3915
CAT	NM_001752	7684.37	53.9206
FAIM	NM_018147	7684.23	83.0671
CSDE1	NM_007158	7677.86	70.2944
AASDH	BG681142	7671.17	34.2548
WASL	AK023554	7668.64	25.0069
SPG7	NM_005200	7666.36	25.6749
NPTX1	NM_002522	7662.4	87.7591
C9orf86	AK027586	7660.71	23.2757
ZNF358	NM_018083	7660.33	26.4372
KIAA1522	AB040955	7658.74	30.7601
DNAJB6	NM_005494	7657.62	35.2699
MAP7D1	NM_018067	7653.36	7.66753
C15orf17	AK000005	7650.23	37.3134
MRC1	NM_002438	7649.23	148.259
DBP	NM_001352	7648.38	36.3485
IARS	NM_002161	7646.65	18.4596
ARHGEF17	AA159478	7643.62	20.7229
CNNM4	NM_020184	7641.1	68.6222
LMO1	NM_002315	7636.67	44.2385
AI363451	AI363451	7624.29	18.9325
SSR2	NM_003145	7614.05	42.0402
NHP2L1	AI268150	7612.95	17.7678
PLDN	AF131859	7611.29	28.7334
PELP1	U88153	7609.32	16.3985
IER2	NM_004907	7608.24	104.286
KRT8	NM_002273	7602.73	32.019
PAX8	NM_003466	7602.71	24.1679
MEPE	AI612701	7601.56	36.3633
SPHK1	NM_021972	7601.18	21.9237
AI422855	AI422855	7600.12	12.676
ETFB	NM_001985	7589.43	22.2131
MED13	AK054894	7585.63	31.0538
CLK1	NM_004071	7583.88	57.7303
BI497054	BI497054	7581.5	38.5428
HDAC6	NM_006044	7570.49	15.4053
KCNN1	NM_002248	7563.75	30.058
PCBP2	NM_005016	7562.42	38.9917
SELI	AB051511	7559.17	48.9174
IDH3A	NM_005530	7558.99	14.0164
AEBP1	NM_001129	7558.07	153.199
USP30	AI055850	7554.73	20.4863
COPG	NM_016128	7546.32	25.5102
ARHGAP21	AB037845	7544.51	59.8701
SLCO2A1	NM_005630	7544.27	93.3939
HSPA1B	NM_005346	7543.71	59.5489
TCF25	NM_014972	7542.45	26.4879
NLGN4X	AI056353	7541.23	26.9373
COBLL1	NM_014900	7540.01	21.0393
KIAA0317	BG181414	7538.02	20.7435
RNF20	BG105573	7536.64	33.1525
CYB5B	NM_030579	7535.59	23.9169
PSMB7	NM_002799	7534.93	27.6569
LMNA	NM_005572	7528.1	21.6564
NDUFA7	NM_005001	7526.03	38.066
SRPR	NM_003139	7522.35	42.8498
FAM54B	AL512766	7521.22	15.6347
EFHA1	AK057745	7507.43	21.7867
BE858156	BE858156	7505.94	21.6252
GIMAP5	NM_018384	7504.2	46.1519
TCAP	N77018	7492.74	30.7062
MLLT6	AK057058	7492.49	34.7454
NBPF1	AB051480	7482.25	12.592
CALD1	AJ223812	7480.91	135.191
PREPL	AB007896	7480.59	32.2715
DARC	NM_002036	7476.88	97.7744
TRIM28	NM_005762	7475.91	26.8714
TAGLN3	NM_013259	7472.13	19.9422
MBNL1	NM_021038	7468.58	43.0828
NAT13	NM_025146	7467	42.2846
FJX1	NM_014344	7465.67	37.4868
PSD3	NM_015310	7463.92	52.4889
BG910675	BG910675	7463.7	38.3182
ITGAV	NM_002210	7462.86	56.9708
NENF	NM_013349	7461.26	59.3454
RAB3IP	NM_022456	7460.81	40.7751
NFE2L1	NM_003204	7456.46	40.6145
RBCK1	NM_031229	7453.64	29.0357
RAXL1	NM_032753	7451.44	57.4133
T16493	T16493	7447.76	23.6243
MAP2K2	NM_030662	7446.38	20.6428
TRIM33	NM_015906	7438.39	14.0233
METAP2	NM_006838	7436.03	18.9928
UBE1	NM_003334	7433.36	27.3132
TM9SF3	NM_020123	7421.32	40.5505
ICOSLG	AW206518	7418.77	17.3053
C16orf61	NM_020188	7416.72	20.0328
TRO	NM_016157	7415.98	23.4215
FBXO3	NM_012175	7410.45	13.1815
ATP2B4	AW888226	7407.57	90.7274
NOP5/NOP58	NM_015934	7401.29	30.5621
PPP2R5A	NM_006243	7391.92	31.9559
RAPGEF4	NM_007023	7384.58	45.3958
ANKRD15	D79994	7375.9	39.163
SPOP	NM_003563	7361.69	35.4541
CTBS	NM_004388	7355.81	17.5998
C13orf15	NM_014059	7351.56	90.3289
ZBTB44	AK023933	7348.29	21.4815
VCAM1	NM_001078	7347.99	104.078
FAM65A	NM_024519	7345.29	24.8653
PMS1	BC008410	7344.85	27.0685
ABCA5	U66672	7340.55	20.2098
MAP1S	NM_018174	7334.33	17.8144
VGLL4	D50911	7328.79	20.5534
LOC89944	BC008326	7325.09	62.0079
PLS1	NM_002670	7322.48	57.855
DAP	NM_004394	7318.96	65.6924
CCS	NM_005125	7317.81	30.1436
ILVBL	NM_006844	7315.61	10.2698
MOGAT2	NM_025098	7314.68	29.6344
FLJ21865	NM_022759	7314.24	48.0242
CDH13	NM_001257	7311.9	69.6338
HTR6	NM_000871	7311.47	23.8299
ARHGEF9	NM_015185	7303.77	40.0503
RAB10	NM_016131	7297.53	40.2349
AOC2	NM_009590	7297.29	239.163
SSRP1	NM_003146	7284.9	19.2994
WDR13	NM_017883	7276.93	35.1852
AI361319	AI361319	7264.73	19.0213
SMAP1L	AL137764	7264.49	12.5405
NUP93	NM_014669	7254.2	10.6161
DMD	NM_000109	7248.16	58.7116
PARP6	AK022547	7246.36	20.4938
PCDH18	NM_019035	7243.47	58.5467
TM2D3	NM_025141	7239.26	25.8086
SSBP3	NM_018070	7234.27	17.293
BCAT1	AL390172	7233.34	103.753
MCM3APAS	BC002458	7232.38	44.7446
BRD3	AW138687	7229.79	25.4484
HNRNPL	NM_001533	7229.23	28.4156
RCAN1	NM_004414	7228.08	54.3732
LOC390349	BG220383	7225.87	28.9588
SSR1	NM_003144	7223.01	33.6732
BACE1	NM_012104	7222.26	29.7987
sep-08	AF179995	7217.25	8.56724
HLA-DRB4	NM_021983	7215.31	102.08
TGFBI	NM_000358	7214.72	157.148
TROVE2	AK022030	7213.67	14.5321
NFIC	NM_005597	7211.7	24.5129
TIMP3	NM_000362	7209.25	72.8803
NPC1	NM_000271	7208.89	37.3677
ARF4	NM_001660	7206.68	56.4378
PPP1CB	NM_002709	7206.59	23.1144
NBL1	NM_005380	7205.64	156.465
HERC1	NM_003922	7199.26	18.2945
PLCH2	NM_014638	7198.88	77.3985
MYLK	AK025953	7191.93	123
BF243303	BF243303	7190.12	36.564
KIAA0427	NM_014772	7183.76	32.0218
KIAA0329	NM_014844	7179.96	33.2822
BC010051	BC010051	7178.81	21.4862
UNC84B	AB014568	7176.15	66.2549
ZNF562	BF529895	7173.72	18.9165
ENY2	NM_020189	7173.44	48.107
METTL3	AL571922	7172.36	30.9659
CALR	NM_004343	7170.71	13.657
JMJD2B	AB020683	7170.6	37.9295
AHI1	AL136797	7168.42	56.2384
RAB5C	NM_004583	7166.97	39.5465
MCM3	NM_002388	7165.92	27.5444
FLJ20850	NM_017967	7163.76	11.5616
MAGED4B	NM_030801	7153.26	21.2727
TH1L	NM_016397	7147.67	26.4366
[truncated: 19,941 more rows]
