# Supplementary material for: Functional annotation of the human retinal pigment epithelium transcriptome
Source: BMC Genomics. 2009 Apr 20;10:164. doi: 10.1186/1471-2164-10-164 (PMC2679759; doi:10.1186/1471-2164-10-164)
Supplement: Additional file 2 — Overlap between highly expressed RPE genes and retina/RPE genes in at least two studies. [file 1471-2164-10-164-S2.xls]

## Sheet: book1
Primary Sequence Name	Sequence Code			overlap between retina/RPE genes found in at least two studies according to Schulz et al*, and genes with high expression in the RPE in the current study
A2M	NM_000014
ABCA4	NM_000350
ABCA5	U66672			* Schulz HL, Goetz T, Kaschkoetoe J, Weber BH: The Retinome - defining a reference transcriptome of the adult mammalian retina/retinal pigment epithelium. BMC Genomics 2004, 5:50.
ABCC5	NM_005688
ABCD3	NM_002858
ABL1	NM_005157
ABLIM1	NM_002313
ABR	NM_021962
ACAA2	NM_006111
ACADVL	NM_000018
ACLY	NM_001096
ACP5	NM_001611
ACTA2	NM_001613
ACTB	NM_001101
ACTG1	NM_001614
ACTR10	NM_018477
ACTR1B	NM_005735
ADAMTS1	NM_006988
ADAR	NM_001111
ADD1	NM_001119
ADIPOR2	NM_032665
ADM	NM_001124
ADRM1	NM_007002
AEBP1	NM_001129
AES	NM_001130
AHCYL1	NM_006621
AHI1	AL136797
AHSA1	NM_012111
AIF1	NM_004847
AIP	NM_003977
AIPL1	NM_014336
AK1	NM_000476
AKAP12	NM_005100
AKR1B1	NM_001628
ALDH2	NM_000690
ALDH9A1	NM_000696
ALDOA	NM_000034
ALDOC	NM_005165
ALS2CR2	AI360167
ALS2CR4	AK022836
AMD1	NM_001634
ANAPC11	NM_016476
ANK3	NM_020987
ANP32B	NM_006401
ANXA1	NM_000700
ANXA11	NM_001157
ANXA2	NM_004039
ANXA5	NM_001154
AOC2	NM_009590
AP1B1	NM_001127
AP1G1	AK025020
AP1M1	NM_032493
AP2M1	NM_004068
AP3D1	NM_003938
APLP2	NM_001642
APOD	NM_001647
APP	NM_000484
ARF1	NM_001658
ARF3	NM_001659
ARF4	NM_001660
ARFIP2	NM_012402
ARHGDIB	NM_001175
ARHGEF11	NM_014784
ARHGEF17	AA159478
ARHGEF9	NM_015185
ARIH2	NM_006321
ARL1	NM_001177
ARL6IP4	NM_016638
ARNT	NM_001668
ARPC1B	NM_005720
ARPC2	NM_005731
ARPC3	NM_005719
ARR3	NM_004312
ASB13	NM_024701
ASPH	NM_032466
ATF2	AL050192
ATF4	NM_001675
ATF6	Z98486
ATF7	BF246828
ATOX1	NM_004045
ATP1B1	NM_001677
ATP2A1	NM_004320
ATP2B2	AW090039
ATP2B4	AW888226
ATP2C1	NM_014382
ATP5A1	NM_004046
ATP5B	NM_001686
ATP5C1	NM_005174
ATP5D	NM_001687
ATP5E	NM_006886
ATP5F1	NM_001688
ATP5G3	NM_001689
ATP5H	NM_006356
ATP5I	NM_007100
ATP5J	NM_001685
ATP5J2	NM_004889
ATP5L	NM_006476
ATP5O	NM_001697
ATP6AP1	NM_001183
ATP6AP2	NM_005765
ATP6V0B	NM_004047
ATP6V0C	NM_001694
ATP6V1A	AF113129
ATP6V1E1	NM_001696
ATP6V1F	NM_004231
ATP6V1G1	NM_004888
AUP1	NM_012103
B2M	NM_004048
B3GNT1	NM_006876
B4GALT1	NM_001497
BAG1	NM_004323
BAI3	AL512745
BASP1	NM_006317
BAT2	NM_004638
BAT3	NM_004639
BCAT1	AL390172
BCKDHA	NM_000709
BHLHB2	NM_003670
BIC	AF402776
BIN1	NM_004305
BMI1	NM_005180
BMP1	NM_001199
BMP4	NM_001202
BNIP3L	AL132665
BRD2	NM_005104
BRD3	AK026880
BRI3	NM_015379
BRP44L	NM_016098
BTG1	NM_001731
BTG2	NM_006763
BZW1	NM_014670
BZW2	NM_014038
C11orf9	NM_013279
C12orf22	AI417295
C14orf118	BI550029
C14orf166	NM_016039
C14orf2	NM_004894
C14orf4	AB058768
C14orf83	AK056646
C15orf15	NM_016304
C1D	NM_006333
C1QA	NM_015991
C1QB	NM_000491
C1QTNF5	NM_015645
C1R	NM_001733
C1S	NM_001734
C20orf108	AJ311123
C20orf149	NM_024299
C20orf3	AB033767
C20orf30	NM_014145
C20orf52	BC008488
C20orf67	NM_022104
C3	NM_000064
C5orf13	NM_004772
C6orf125	NM_032340
C6orf134	NM_024909
C6orf48	NM_016947
C6orf62	NM_030939
C6orf79	NM_022102
C9orf5	NM_032012
CA14	NM_012113
CA3	BG212781
CABP5	NM_019855
CACNG4	NM_014405
CALD1	AJ223812
CALM1	NM_006888
CALM2	NM_001743
CALR	NM_004343
CAMK2B	NM_001220
CAMK2G	BC012795
CAMLG	NM_001745
CANX	NM_001746
CAP1	NM_006367
CAPNS1	NM_001749
CAPZA1	NM_006135
CARM1	AF055027
CAT	NM_001752
CBX3	NM_007276
CBX8	NM_020649
CCND2	NM_001759
CCNI	NM_006835
CCNL1	NM_020307
CCS	NM_005125
CCT2	NM_006431
CCT3	NM_005998
CCT5	BC002971
CCT7	NM_006429
CCT8	NM_006585
CD14	NM_000591
CD163	NM_004244
CD164	NM_006016
CD47	NM_001777
CD59	NM_000611
CD63	NM_001780
CD74	NM_004355
CD79A	NM_001783
CD81	NM_004356
CD9	NM_001769
CDC34	NM_004359
CDC42EP1	NM_007061
CDH24	AL137477
CDH3	NM_001793
CDK2AP1	NM_004642
CDK5RAP3	NM_025197
CDKN1B	NM_004064
CDKN1C	NM_000076
CDO1	NM_001801
CEBPD	NM_005195
CENTB1	NM_014716
CENTG2	NM_014914
CENTG3	NM_031946
CFL1	NM_005507
CHD1L	NM_004284
CHD2	AK024092
CHN1	NM_001822
CHPF	NM_024536
CHRNA3	BC001642
CIB1	NM_006384
CINP	NM_032630
CIRBP	NM_001280
CKAP4	NM_006825
CKB	NM_001823
CLASP2	AB014527
CLCN4	AF052117
CLIC4	NM_013943
CLK1	NM_004071
CLNS1A	NM_001293
CLSPN	NM_022111
CLSTN1	NM_014944
CLTA	NM_001833
CLTB	NM_007097
CLTC	NM_004859
CLU	NM_001831
CLUL1	NM_014410
CNGA1	NM_000087
CNIH	NM_005776
CNN2	NM_004368
CNN3	NM_001839
CNNM4	NM_020184
COG1	AB037802
COG5	NM_006348
COL12A1	AK022029
COL19A1	BG196007
COL3A1	NM_000090
COL6A1	NM_001848
COL9A2	NM_001852
COL9A3	NM_001853
COMT	NM_000754
COPA	NM_004371
COPG	NM_016128
COPS6	NM_006833
COPZ1	NM_016057
CORO1A	NM_007074
COX17	NM_005694
COX4I1	NM_001861
COX5B	NM_001862
COX6A1	NM_004373
COX6C	NM_004374
COX7A2	NM_001865
COX7B	NM_001866
COX7C	NM_001867
CP	NM_000096
CPE	NM_001873
CPEB4	AB051460
CPNE1	NM_003915
CPSF1	NM_013291
CRABP1	NM_004378
CRAT	NM_004003
CRY2	AB014558
CRYAB	NM_001885
CS	BC010106
CSAD	NM_015989
CSDA	AI222658
CSF1R	NM_005211
CSMD2	AI929247
CSNK1E	NM_001894
CSNK2B	NM_001320
CSPG5	NM_006574
CSRP2	NM_001321
CST3	NM_000099
CSTB	NM_000100
CTBP1	NM_001328
CTBP2	NM_001329
CTBS	NM_004388
CTGF	NM_001901
CTNNA2	AA081905
CTNNAL1	NM_003798
CTNNB1	NM_001904
CTSB	NM_001908
CTSC	NM_001814
CTSD	NM_001909
CTSF	NM_003793
CTSK	NM_000396
CUGBP2	NM_006561
CUL2	NM_003591
CUL4B	NM_003588
CXCL14	NM_004887
CXCL16	AW264069
CYB561	NM_001915
CYB5R1	NM_016243
CYP1B1	NM_000104
CYP27A1	NM_000784
CYP51A1	NM_000786
CYR61	NM_001554
DAAM1	AB014566
DAD1	NM_001344
DAP	NM_004394
DAZAP2	NM_014764
DBI	NM_020548
DBP	NM_001352
DCI	NM_001919
DCTN2	NM_006400
DDB1	NM_001923
DDC	NM_000790
DDT	NM_001355
DDX1	NM_004939
DDX17	AL080113
DDX24	NM_020414
DDX3X	NM_001356
DDX5	NM_004396
DEF6	NM_022047
DEK	NM_003472
DGUOK	NM_001929
DHCR7	NM_001360
DHPS	NM_001930
DHX9	NM_001357
DIS3	NM_014953
DKFZp434J1015	AL133055
DKFZP564B147	NM_015582
DKFZP564O0823	AK025205
DKK3	NM_013253
DLG4	NM_001365
DMD	NM_000109
DMN	AB002351
DNAJA1	NM_001539
DNAJA4	AL133096
DNAJB1	NM_006145
DNAJB6	NM_005494
DNAJC5	AK024508
DOCK1	BE223068
DPP7	NM_013379
DPYSL3	NM_001387
DRD4	NM_000797
DSCAML1	R59091
DSTN	NM_006870
DUSP1	NM_004417
DUSP5	NM_004419
DUSP6	NM_001946
DUT	NM_001948
DYRK1A	NM_001396
EBAG9	NM_004215
EBNA1BP2	NM_006824
ECGF1	NM_001953
ECH1	NM_001398
EDF1	NM_003792
EDNRB	NM_000115
EEF1A1	NM_001402
EEF1B2	NM_001959
EEF1D	NM_001960
EEF1G	NM_001404
EEF2	NM_001961
EFEMP1	NM_004105
EGR1	NM_001964
EIF3K	NM_013234
EIF4A1	NM_001416
EIF4A2	NM_001967
EIF4EBP2	BC005057
EIF4G2	NM_001418
ELF2	NM_006874
ELOVL4	NM_022726
ELOVL5	AL136939
EMD	NM_000117
EMP1	NM_001423
ENG	NM_000118
ENO2	NM_001975
ENSA	AF067170
EPB41L2	NM_001431
EPHB6	NM_004445
EPPK1	NM_031308
EPS15	NM_001981
EPS8	NM_004447
ERH	NM_004450
ETFA	NM_000126
ETFB	NM_001985
EVL	NM_016337
EXTL3	NM_001440
F3	NM_001993
FABP4	NM_001442
FADS1	NM_013402
FADS2	NM_004265
FAIM	NM_018147
FAU	NM_001997
FBLN1	NM_001996
FBXO3	NM_012175
FBXO7	NM_012179
FCGRT	NM_004107
FGFR2	NM_000141
FGFR3	NM_000142
FHL1	NM_001449
FHL2	NM_001450
FKBP1A	NM_000801
FKBP3	NM_002013
FKBP5	NM_004117
FKBP8	NM_012181
FLJ10081	NM_017991
FLJ10154	NM_018011
FLJ10707	NM_018187
FLJ12529	NM_024811
FLJ20850	NM_017967
FLJ21865	NM_022759
FLOT2	NM_004475
FLRT2	NM_013231
FMN2	AF225426
FMOD	NM_002023
FN1	NM_002026
FNTA	NM_002027
FOS	NM_005252
FOXC1	AK021858
FOXQ1	NM_033260
FRG1	NM_004477
FRZB	NM_001463
FSTL1	BC000055
FTH1	NM_002032
FTSJ3	NM_017647
FUS	NM_004960
FZD4	NM_012193
GABARAPL1	NM_031412
GABARAPL2	NM_007285
GALNS	NM_000512
GALNT11	NM_022087
GARS	NM_002047
GAS6	NM_000820
GBA2	AB046825
GDI1	NM_001493
GDI2	NM_001494
GEM	NM_005261
GGTLA1	NM_004121
GJA1	NM_000165
GLO1	NM_006708
GLS	NM_014905
GLTSCR1	NM_015711
GLTSCR2	NM_015710
GLUD1	NM_005271
GNAQ	NM_002072
GNAS	NM_016592
GNAT1	NM_000172
GNB1	NM_002074
GNB2L1	NM_006098
GNB3	NM_002075
GNG11	NM_004126
GNG13	NM_016541
GNG5	NM_005274
GNGT1	NM_021955
GNGT2	NM_031498
GNS	BC017742
GOLGA3	NM_005895
GOLGA4	NM_002078
GOT1	NM_002079
GOT2	NM_002080
GP1BB	NM_000407
GPAA1	NM_003801
GPI	NM_000175
GPM6A	NM_005277
GPNMB	NM_002510
GPR108	AL365404
GPRC5B	NM_016235
GPS1	NM_004127
GPX3	NM_002084
GPX4	NM_002085
GRB10	D86962
GRHPR	NM_012203
GRIK3	NM_000831
GRIK5	AA977136
GRN	NM_002087
GSN	NM_000177
GSTM1	NM_000561
GSTO1	NM_004832
GSTP1	NM_000852
GTF2A2	NM_004492
GTF2F1	NM_002096
GTF2I	NM_032999
GTF3A	NM_002097
GUCA1A	NM_000409
GUCA1C	NM_005459
GUK1	NM_000858
GYS1	NM_002103
H2AFY	NM_004893
H2AFZ	NM_002106
H3F3A	NM_002107
H3F3B	NM_005324
HADHB	NM_000183
HAX1	NM_006118
HBA1	NM_000558
HBB	NM_000518
HBXIP	NM_006402
HDAC5	NM_005474
HDAC6	NM_006044
HDGF	L24521
HDLBP	NM_005336
HEBP1	NM_015987
HECTD1	AB032957
HERC1	NM_003922
HERPUD1	NM_014685
HES1	NM_005524
HEXB	NM_000521
HINT1	NM_005340
HINT2	NM_032593
HIPK1	AB014530
HIST2H2BE	NM_003528
HIST3H2A	NM_033445
HK1	NM_000188
HLA-A	NM_002116
HLA-B	NM_005514
HLA-C	NM_002117
HLA-DPA1	BC009956
HLA-DQB1	NM_002123
HLA-DRA	NM_019111
HLA-DRB4	NM_021983
HLA-DRB5	NM_002125
HLA-E	NM_005516
HLCS	AI089425
HMGA1	NM_002131
HMGB1	NM_002128
HMGB2	NM_002129
HMGCS2	NM_005518
HMGN1	NM_004965
HMGN2	NM_005517
HNRPDL	NM_005463
HNRPH2	NM_019597
HNRPH3	NM_012207
HNRPM	NM_005968
HOMER3	NM_004838
HPRT1	NM_000194
HSBP1	NM_001537
HSD17B2	NM_002153
HSPA1A	NM_005345
HSPA4	AB023420
HSPA8	NM_006597
HSPBP1	NM_012267
HSPC009	NM_014019
HSPC152	NM_016404
HSPD1	NM_002156
HUS1	NM_004507
HYAL2	NM_033158
HYPK	NM_016400
IARS	NM_002161
ID1	NM_002165
ID3	NM_002167
IDH1	NM_005896
IDH3A	NM_005530
IDUA	NM_000203
IFI27	NM_005532
IFI30	NM_006332
IFITM2	NM_006435
IFITM3	NM_021034
IFNGR2	NM_005534
IGF2	AK025719
IGFBP3	M35878
IGFBP5	L27560
IGFBP6	NM_002178
IGFBP7	NM_001553
IGL@	AK057065
IGSF9	AK056650
IKBKG	NM_003639
IL13RA1	NM_001560
IL6ST	AL049265
ILF2	NM_004515
ILKAP	NM_030768
ILVBL	NM_006844
IMMT	NM_006839
IMPDH1	NM_000883
IMPG1	NM_001563
IQGAP1	NM_003870
IQGAP2	NM_006633
ITGA3	NM_002204
ITGA6	NM_000210
ITGA7	NM_002206
ITGAV	NM_002210
ITGB1	NM_002211
ITM2B	NM_021999
ITM2C	NM_030926
ITPK1	NM_014216
JAM3	NM_032801
JTB	NM_006694
JUNB	NM_002229
JUND	NM_005354
KARS	NM_005548
KCMF1	NM_020122
KCNG1	NM_002237
KCNJ13	AJ007557
KCNMA1	N51068
KCNN1	NM_002248
KCNQ4	BF725804
KCTD2	D79998
KHDRBS1	NM_006559
KIAA0143	D63477
KIAA0152	NM_014730
KIAA0174	NM_014761
KIAA0232	D86985
KIAA0241	AA205569
KIAA0256	D87445
KIAA0284	AB006622
KIAA0317	BG181414
KIAA0329	NM_014844
KIAA0409	AL515775
KIAA0427	NM_014772
KIAA0494	NM_014774
KIAA0556	AB011128
KIAA0564	AB011136
KIAA0652	NM_014741
KIAA0692	AI983521
KIAA0746	AB018289
KIAA0802	AB018345
KIAA0828	AB020635
KIAA0907	NM_014949
KIAA1183	AB033009
KIAA1189	AB033015
KIAA1191	NM_020444
KIAA1345	AB037766
KIAA1430	AB037851
KIAA1522	AB040955
KIAA1576	AB046796
KIAA1602	AB046822
KIDINS220	AB033076
KIF21A	AB051495
KLF16	NM_031918
KLHDC2	NM_014315
KMO	NM_003679
KPNA4	NM_032771
KPNB1	L38951
KRT14	NM_000526
KRT18	NM_000224
KRT19	NM_002276
KRT8	NM_002273
LAMB1	NM_002291
LAMB2	NM_002292
LAMP1	NM_005561
LAMP2	NM_013995
LAPTM4A	NM_014713
LAPTM4B	NM_018407
LARS	BF835076
LASP1	NM_006148
LASS2	NM_013384
LBH	NM_030915
LDHA	NM_005566
LDHB	NM_002300
LDLR	NM_000527
LEPR	U50748
LEPREL2	NM_014262
LGALS1	NM_002305
LGALS3	NM_002306
LGALS8	AW072037
LGI1	NM_005097
LHFP	NM_005780
LHX2	NM_004789
LIPG	NM_006033
LITAF	NM_004862
LMNA	NM_005572
LMO4	NM_006769
LOC130074	AL137406
LOC157627	AK055056
LOC255512	BI549672
LOC51035	NM_015853
LOC89944	BC008326
LOC91461	BC007901
LOC92249	AK023798
LPL	NM_000237
LPPR2	NM_022737
LRP1	NM_002332
LRP8	NM_004631
LRPAP1	NM_002337
LRPPRC	BC010282
LSM3	NM_014463
LTBP2	NM_000428
LTBP4	NM_003573
LTK	NM_002344
LY6E	NM_002346
M6PR	NM_002355
MACF1	NM_012090
MAD1L1	NM_003550
MAGED1	NM_006986
MAGEF1	NM_022149
MAK	NM_005906
MAN1C1	NM_020379
MAOB	NM_000898
MAP1LC3B	NM_022818
MAP2	AK055674
MAP2K1	NM_002755
MAP2K2	NM_030662
MAP4K1	NM_007181
MAPK3	X60188
MAPKAPK2	NM_004759
MAPRE1	NM_012325
MARCKS	NM_002356
MARS	NM_004990
MAT2A	BC001854
MATR3	NM_018834
MBD4	NM_003925
MBNL1	NM_021038
MBTPS1	NM_003791
MCFD2	M23161
MCM3	NM_002388
MDH1	NM_005917
MDH2	NM_005918
MEF2D	AK027180
MESDC1	NM_022566
METAP2	NM_006838
METTL3	AL571922
MFAP4	L38486
MFGE8	NM_005928
MFN2	NM_014874
MFRP	NM_031433
MGAT1	NM_002406
MGC18216	BC010607
MGEA5	NM_012215
MGP	NM_000900
MGST2	NM_002413
MGST3	NM_004528
MIF	NM_002415
MITF	NM_000248
MKNK2	NM_017572
MKRN1	NM_013446
MLF2	NM_005439
MLLT10	NM_004641
MLLT6	AK057058
MLPH	NM_024101
MMP9	NM_004994
MORF4L1	NM_006791
MORF4L2	NM_012286
MPHOSPH6	NM_005792
MPP2	NM_005374
MPP5	AF131764
MPPE1	AI582762
MRC2	NM_006039
MRCL3	NM_006471
MRLC2	NM_033546
MRPL20	NM_017971
MRPL33	NM_004891
MRPL51	NM_016497
MRPL53	NM_053050
MRPL9	NM_031420
MRPS18B	NM_014046
MRPS21	NM_018997
MRPS23	NM_016070
MRPS24	NM_032014
MRPS6	NM_032476
MRPS7	NM_015971
MSN	NM_002444
MT1A	BG191659
MT1G	NM_005950
MT1X	NM_005952
MT2A	NM_005953
MTCH1	NM_014341
MTPN	AK055660
MTSS1	NM_014751
MYH11	NM_022844
MYL3	AK055537
MYL6	NM_021019
MYLK	AK025953
MYO5A	AI590401
MYO7A	NM_000260
MYOC	NM_000261
MYST3	NM_006766
NACA	NM_005594
NAGLU	NM_000263
NAP1L1	NM_004537
NAPB	AK022817
NARS	NM_004539
NAT5	NM_016100
NBEA	NM_015678
NBL1	NM_005380
NCF1	NM_000265
NCK2	BC007195
NCKAP1	NM_013436
NCL	NM_005381
NCOA1	NM_003743
NCOR2	NM_006312
NDFIP1	NM_030571
NDRG3	NM_032013
NDUFA10	NM_004544
NDUFA3	NM_004542
NDUFA4	NM_002489
NDUFA5	NM_005000
NDUFA6	NM_002490
NDUFA7	NM_005001
NDUFA8	NM_014222
NDUFAB1	NM_005003
NDUFB1	NM_004545
NDUFB2	NM_004546
NDUFB3	NM_002491
NDUFB4	NM_004547
NDUFB5	NM_002492
NDUFB6	NM_002493
NDUFB8	NM_005004
NDUFB9	NM_005005
NDUFC1	NM_002494
NDUFC2	NM_004549
NDUFS2	NM_004550
NDUFS3	NM_004551
NDUFS4	NM_002495
NDUFS5	NM_004552
NDUFS6	NM_004553
NDUFS7	NM_024407
NDUFV2	NM_021074
NEDD8	NM_006156
NELL2	NM_006159
NETO2	NM_018092
NEU1	NM_000434
NEUROD1	NM_002500
NFE2L1	NM_003204
NFIC	NM_005597
NFKBIA	NM_020529
NGFRAP1	NM_014380
NHP2L1	AI268150
NISCH	NM_007184
NME1	NM_000269
NME2	NM_002512
NMNAT3	BI826866
NONO	NM_007363
NOP5/NOP58	NM_015934
N-PAC	NM_018459
NPC1	NM_000271
NPC2	NM_006432
NPEPPS	NM_006310
NPM1	NM_002520
NPTX1	NM_002522
NPTXR	NM_014293
NR4A1	NM_002135
NRD1	NM_002525
NRL	NM_006177
NSF	NM_006178
NSFL1C	NM_018839
NT5C2	NM_012229
NT5E	NM_002526
NUCB2	NM_005013
NUMA1	NM_006185
NUP50	NM_007172
NXF1	NM_006362
OAZ1	NM_004152
OAZ2	NM_002537
OFD1	NM_003611
OGN	NM_014057
OLFM2	NM_058164
OPA3	NM_025136
OPCML	AF070577
OPN1LW	NM_020061
OPN1MW	NM_000513
OPRS1	NM_005866
OPTC	NM_014359
OSBPL1A	NM_018030
OSBPL3	NM_015550
OSBPL7	NM_017731
OSBPL8	AI869983
OSBPL9	NM_024586
PABPC1	NM_002568
PABPC4	NM_003819
PACS1	AI953022
PACSIN1	AB037800
PAFAH1B1	NM_000430
PAIP1	NM_006451
PAX8	NM_003466
PCBP1	NM_006196
PCBP2	NM_005016
PCBP4	NM_020418
PCDH18	NM_019035
PCDHGC3	AK026188
PCM1	BC000453
PCNA	NM_002592
PCOLCE	NM_002593
PCP4	NM_006198
PCSK1N	NM_013271
PCSK7	NM_004716
PDC	NM_002597
PDE6A	NM_000440
PDE6B	NM_000283
PDE6G	NM_002602
PDE6H	NM_006205
PDGFRA	NM_006206
PDHA1	NM_000284
PEA15	NM_003768
PELP1	U88153
PER1	NM_002616
PFAS	AB002359
PFDN5	NM_002624
PFKFB3	NM_004566
PFKL	NM_002626
PFKP	NM_002627
PFN2	NM_002628
PGAM1	NM_002629
PGCP	NM_016134
PGK1	NM_000291
PGRMC1	NM_006667
PH-4	NM_017732
PHC2	NM_004427
PHF1	NM_002636
PHF12	AB040956
PHIP	NM_017934
PICALM	NM_007166
PIK3C2A	AL049998
PJA2	NM_014819
PKM2	NM_002654
PLA1A	NM_015900
PLA2G2A	NM_000300
PLA2G4C	NM_003706
PLA2G5	NM_000929
PLCD1	NM_006225
PLCD3	BC010668
PLCD4	NM_032726
PLDN	AF131859
PLEKHA2	AK057205
PLEKHB1	NM_021200
PLEKHB2	AK054998
PLS1	NM_002670
PLTP	NM_006227
PLXNB2	AB002313
PMP22	NM_000304
PMS1	BC008410
PNMA1	NM_006029
PNRC2	NM_017761
PODXL	NM_005397
POLR2A	NM_000937
POLR2F	NM_021974
POLR2G	NM_002696
POLR2L	NM_021128
POMT2	AC007954
PON2	NM_000305
PPA2	NM_006903
PPEF2	NM_006239
PPIA	NM_021130
PPIL4	BC016984
PPP1CB	NM_002709
PPP1CC	NM_002710
PPP1R12B	NM_032105
PPP1R2	BC007655
PPP2R1A	NM_014225
PPP2R4	NM_021131
PPP2R5A	NM_006243
PPP4R2	AI160094
PPT1	NM_000310
PRCP	NM_005040
PRDX1	NM_002574
PRDX3	NM_006793
PRDX5	NM_012094
PRNP	NM_000311
PROM1	NM_006017
PRPSAP1	NM_002766
PSAP	NM_002778
PSMA2	NM_002787
PSMA3	NM_002788
PSMA4	NM_002789
PSMA5	NM_002790
PSMB1	NM_002793
PSMB4	NM_002796
PSMB7	NM_002799
PSMC1	NM_002802
PSMD1	NM_002807
PSMD13	NM_002817
PSMD3	NM_002809
PSMD4	NM_002810
PSME1	NM_006263
PTEN	AK024986
PTGDS	NM_000954
PTMA	NM_002823
PTMS	NM_002824
PTP4A1	NM_003463
PTP4A2	NM_003479
PTPRM	NM_002845
PTTG1IP	NM_004339
PUM1	NM_014676
PUM2	NM_015317
PURB	AK057669
PVALB	NM_002854
PVRL2	NM_002856
PXN	NM_002859
QKI	AB067801
RAB10	NM_016131
RAB13	NM_002870
RAB36	NM_004914
RAB3IP	NM_022456
RAB5A	BC001267
RAB5C	NM_004583
RAB6A	BC003617
RABEP1	AI806781
RABGGTB	NM_004582
RAC1	NM_006908
RAD21	NM_006265
RAD23A	NM_005053
RAGE	NM_014226
RANGNRF	NM_014185
RAP1B	NM_015646
RAPSN	NM_005055
RARRES2	NM_002889
RASSF2	NM_014737
RBBP4	NM_005610
RBBP7	NM_002893
RBM3	NM_006743
RBM5	NM_005778
RBMX	NM_002139
RBP1	NM_002899
RBP3	NM_002900
RBP4	NM_006744
RBX1	NM_014248
RCBTB1	NM_018191
RDH11	NM_016026
RDH5	NM_002905
RELA	NM_021975
RGR	NM_002921
RGS1	NM_002922
RGS16	NM_002928
RGS2	NM_002923
RGS5	NM_003617
RHEB	NM_005614
RLBP1	NM_000326
RNASE1	NM_002933
RNF11	NM_014372
RNF126	NM_017876
RNF13	NM_007282
RNF130	NM_018434
RNF20	BG105573
RNF38	NM_022781
RNF7	NM_014245
RNPS1	NM_006711
ROM1	NM_000327
RP1	NM_006269
RPL10A	BC006791
RPL11	NM_000975
RPL12	NM_000976
RPL13	NM_000977
RPL13A	NM_012423
RPL15	NM_002948
RPL18	NM_000979
RPL18A	NM_000980
RPL19	NM_000981
RPL21	NM_000982
RPL23	NM_000978
RPL23A	NM_000984
RPL23AP7	BC000596
RPL24	NM_000986
RPL26	NM_000987
RPL27	NM_000988
RPL27A	NM_000990
RPL28	NM_000991
RPL29	NM_000992
RPL3	NM_000967
RPL30	NM_000989
RPL31	NM_000993
RPL32	NM_000994
RPL35	NM_007209
RPL35A	NM_000996
RPL36	NM_015414
RPL36A	NM_021029
RPL36AL	NM_001001
RPL37	NM_000997
RPL37A	NM_000998
RPL38	NM_000999
RPL39	NM_001000
RPL4	NM_000968
RPL41	NM_021104
RPL5	NM_000969
RPL6	NM_000970
RPL7	NM_000971
RPL7A	NM_000972
RPL8	NM_000973
RPLP0	NM_001002
RPLP1	NM_001003
RPLP2	NM_001004
RPN1	NM_002950
RPN2	NM_002951
RPP30	NM_006413
RPS10	NM_001014
RPS11	NM_001015
RPS12	NM_001016
RPS13	NM_001017
RPS14	NM_005617
RPS15A	NM_001019
RPS16	NM_001020
RPS17	NM_001021
RPS18	NM_022551
RPS19	NM_001022
RPS2	NM_002952
RPS20	NM_001023
RPS21	NM_001024
RPS23	NM_001025
RPS24	NM_001026
RPS25	NM_001028
RPS26	NM_001029
RPS27	NM_001030
RPS27A	NM_002954
RPS27L	NM_015920
RPS28	NM_001031
RPS29	NM_001032
RPS3	NM_001005
RPS3A	NM_001006
RPS4X	NM_001007
RPS5	NM_001009
RPS6	NM_001010
RPS7	NM_001011
RPS8	NM_001012
RPS9	NM_001013
RRH	NM_006583
RS1	NM_000330
RTBDN	NM_031429
RTN3	NM_006054
RTN4	AF148537
RUFY1	NM_025158
RXRG	NM_006917
RYBP	AB029551
S100A10	NM_002966
S100A11	NM_005620
S100A6	NM_014624
S100A8	NM_002964
SACM1L	NM_014016
SAG	NM_000541
SALL2	AI096742
SARM1	AI565530
SARS2	NM_017827
SASH1	AK023607
SATB1	NM_002971
SC5DL	NM_006918
SCAP	D83782
SCARB2	AK056001
SCD	AB032261
SCML1	NM_006746
SCN1A	AW157289
SCNM1	NM_024041
SCOC	NM_032547
SCYL1	AF297709
SDC4	NM_002999
SDCBP	NM_005625
SDHA	NM_004168
SDHC	NM_003001
SEC14L1	NM_003003
SEC24C	NM_004922
SEC61B	NM_006808
SEC61G	NM_014302
SELENBP1	NM_003944
SELT	NM_016275
SEMA4C	NM_017789
SEMA6B	NM_020241
SEPN1	AJ306399
SEPP1	NM_005410
SEPW1	NM_003009
SERF2	NM_005770
SERP1	NM_014445
SERPINA3	NM_001085
SERPINB5	NM_002639
SERPINF1	NM_002615
SERPING1	NM_000062
SERPINI1	NM_005025
SET	NM_003011
SF1	NM_004630
SF3A2	NM_007165
SF3B1	NM_012433
SF3B2	NM_006842
SF3B5	NM_031287
SFRP1	NM_003012
SFRP4	NM_003014
SFRP5	NM_003015
SFRS11	NM_004768
SFRS2	NM_003016
SFRS7	AF055270
SGK	NM_005627
SH2D2A	NM_003975
SH3BGRL	NM_003022
SH3BP5	NM_004844
SH3KBP1	NM_031892
SH3YL1	NM_015677
SHANK2	AB028945
SHANK3	BF986692
SHFM1	NM_006304
SIAH1	NM_003031
SILV	NM_006928
SIX1	NM_005982
SIX3	NM_005413
SKIP	NM_016532
SKP1A	NM_006930
SLC12A2	AK025062
SLC12A5	NM_020708
SLC12A7	NM_006598
SLC16A1	NM_003051
SLC16A3	NM_004207
SLC16A4	NM_004696
SLC16A8	NM_013356
SLC17A7	NM_020309
SLC1A2	NM_004171
SLC20A1	NM_005415
SLC24A1	NM_004727
SLC25A4	NM_001151
SLC25A5	NM_001152
SLC25A6	BC008737
SLC30A9	NM_006345
SLC35E2	AB007916
SLC38A3	NM_006841
SLC4A2	NM_003040
SLC5A1	NM_000343
SLC5A6	AL096737
SLC6A8	NM_005629
SLC7A2	AL512749
SLC7A5	AF104032
SLC7A8	NM_012244
SLC9A3R1	NM_004252
SMARCC2	NM_003075
SMS	NM_004595
SMYD5	U50383
SNAP25	NM_003081
SNAP91	NM_014841
SNCG	NM_003087
SNRP70	NM_003089
SNRPD2	NM_004597
SNRPD3	NM_004175
SNRPE	NM_003094
SNRPG	NM_003096
SNRPN	NM_022807
SNTA1	NM_003098
SNX3	NM_003795
SOD1	NM_000454
SOD3	NM_003102
SON	AA658915
SORT1	AK000757
SOS1	AA404321
SOSTDC1	BC008484
SOX10	NM_006941
SOX30	AK055284
SOX8	NM_014587
SOX9	NM_000346
SP100	AF056322
SPARC	NM_003118
SPG7	NM_005200
SPOP	NM_003563
SPP1	NM_000582
SPRY2	NM_005842
SPTAN1	NM_003127
SQSTM1	NM_003900
SREBF1	NM_004176
SRP14	NM_003134
SRP54	NM_003136
SRP9	NM_003133
SRPR	NM_003139
SRRM2	NM_016333
SS18	NM_005637
SSB	NM_003142
SSBP1	NM_003143
SSBP3	NM_018070
SSR1	NM_003144
SSR2	NM_003145
SSR4	NM_006280
SSRP1	NM_003146
ST13	NM_003932
ST5	NM_005418
STARD4	AK026207
STARD7	NM_020151
STIP1	NM_006819
STMN3	NM_015894
STRA13	U95006
STXBP1	NM_003165
SUCLA2	NM_003850
SULF1	AB029000
SUPT5H	NM_003169
SV2B	NM_014848
SYN1	NM_006950
SYT11	D38522
SYT5	NM_003180
TACC1	NM_006283
TAF1	NM_004606
TAF10	NM_006284
TAGLN	NM_003186
TALDO1	NM_006755
TARBP1	NM_005646
TARDBP	NM_007375
TAX1BP1	NM_006024
TBC1D1	AB029031
TBCA	NM_004607
TCAP	N77018
TCEA1	NM_006756
TCEB2	NM_007108
TEAD2	BC007556
TEGT	NM_003217
TERF2IP	NM_018975
TF	NM_001063
TFG	NM_006070
TFPI2	NM_006528
TGFBI	NM_000358
TGOLN2	AK025557
TH1L	NM_016397
TIMM8B	NM_012459
TIMP1	NM_003254
TIMP2	AL110197
TIMP3	NM_000362
TINP1	NM_014886
TKT	NM_001064
TLOC1	AK025548
TM9SF1	NM_006405
TM9SF2	NM_004800
TMEM14B	NM_030969
TMEM9	AF151020
TMLHE	NM_018196
TMSB10	NM_021103
TMSB4X	NM_021109
TncRNA	AK027191
TNFRSF14	NM_003820
TNFRSF1A	NM_001065
TNFRSF1B	NM_001066
TNKS2	NM_025235
TNNI1	NM_003281
TOM1L2	AK055959
TOMM7	NM_019059
TOMM70A	NM_014820
TOP1	NM_003286
TP53	NM_000546
TP53BP2	NM_005426
TPI1	NM_000365
TPM1	NM_000366
TPT1	NM_003295
TRA2A	NM_013293
TRAM1	BC000687
TRAPPC3	NM_014408
TRIM28	NM_005762
TRIM33	NM_015906
TRIM39	BC007661
TRIP6	AF000974
TSG101	NM_006292
TTC3	NM_003316
TTC8	BF957829
TTR	NM_000371
TUBB4	NM_006087
TUBG2	NM_016437
TUFM	NM_003321
TXN	NM_003329
TXNIP	NM_006472
TXNRD1	NM_003330
TXNRD3	AF171055
TYR	NM_000372
TYROBP	NM_003332
TYRP1	NM_000550
U2AF1	NM_006758
UBAP1	NM_016525
UBB	NM_018955
UBC	M26880
UBE1	NM_003334
UBE2A	NM_003336
UBE2E3	NM_006357
UBE2G2	NM_003343
UBL3	NM_007106
UBL5	NM_024292
UBQLN1	NM_013438
UBQLN2	NM_013444
UBXD2	D87684
UCHL1	NM_004181
ULK1	NM_003565
UNC119	NM_005148
UNC84B	AB014568
UPF3A	NM_023011
UQCR	NM_006830
UQCRB	NM_006294
UQCRC1	NM_003365
UQCRC2	NM_003366
UQCRFS1	NM_006003
UQCRH	NM_006004
USP10	AL162049
USP11	NM_004651
USP22	AB028986
USP30	AI055850
USP33	AB029020
UTRN	AK023675
VAMP3	BC007050
VANGL1	NM_024062
VAX2	NM_012476
VCAM1	NM_001078
VCL	NM_014000
VDAC1	NM_003374
VDAC3	NM_005662
VIL2	NM_003379
VIM	NM_003380
VPS28	NM_016208
VPS35	NM_018206
VWF	NM_000552
WAC	NM_016628
WASL	AK023554
WBP2	BC010616
WDR1	NM_017491
WDR13	NM_017883
WDR22	AB058727
WFDC1	NM_021197
WFDC2	NM_006103
WIF1	NM_007191
WNT5B	AA774798
WRB	NM_004627
XIST	AK025198
XPO1	NM_003400
YWHAB	NM_014052
YWHAE	NM_006761
YWHAH	NM_003405
YWHAQ	NM_006826
YWHAZ	NM_003406
ZDHHC6	NM_022494
ZFP106	NM_022473
ZFP36	NM_003407
ZFP36L1	NM_004926
ZFP36L2	U07802
ZFR	NM_016107
ZFYVE19	NM_032850
ZMYND19	BC012948
ZNF133	NM_003434
ZNF337	AK056184
ZNF358	NM_018083
ZNF84	AK055603
ZYX	NM_003461
