# Supplementary material for: Functional annotation of the human retinal pigment epithelium transcriptome
Source: BMC Genomics. 2009 Apr 20;10:164. doi: 10.1186/1471-2164-10-164 (PMC2679759; doi:10.1186/1471-2164-10-164)
Supplement: Additional file 3 — Overlap between highly expressed RPE genes and genes found only in RPE studies. [file 1471-2164-10-164-S3.xls]

## Sheet: book1
Primary Sequence Name	Sequence Code			overlap between genes found only in RPE studies according to Schulz et al*, and genes with high expression in the RPE in the current study
AEBP1	NM_001129
BIC	AF402776
C1S	NM_001734			* Schulz HL, Goetz T, Kaschkoetoe J, Weber BH: The Retinome - defining a reference transcriptome of the adult mammalian retina/retinal pigment epithelium. BMC Genomics 2004, 5:50.
COL19A1	BG196007
COL6A1	NM_001848
FGFR2	NM_000141
HLA-DRB4	NM_021983
IGL@	AK057065
KCNG1	NM_002237
KIAA1189	AB033015
LGI1	NM_005097
LTK	NM_002344
MFRP	NM_031433
NCK2	BC007195
PLA2G2A	NM_000300
SLC7A2	AL512749
SOSTDC1	BC008484
