# Supplementary material for: Functional annotation of the human retinal pigment epithelium transcriptome
Source: BMC Genomics. 2009 Apr 20;10:164. doi: 10.1186/1471-2164-10-164 (PMC2679759; doi:10.1186/1471-2164-10-164)
Supplement: Additional file 4 — Overlap between highly expressed RPE genes and retinaRPE genes in single studies [file 1471-2164-10-164-S4.xls]

## Sheet: book1
Primary Sequence Name	Sequence Code			overlap between genes described to be specifically expressed either in the retina or RPE in individual studies according to Schulz et al*, and genes with high expression in the RPE in the current study
ABCA4	NM_000350
AIPL1	NM_014336
AOC2	NM_009590
ARR3	NM_004312			* Schulz HL, Goetz T, Kaschkoetoe J, Weber BH: The Retinome - defining a reference transcriptome of the adult mammalian retina/retinal pigment epithelium. BMC Genomics 2004, 5:50.
CLUL1	NM_014410
GNAT1	NM_000172
GNGT1	NM_021955
GUCA1A	NM_000409
OPN1LW	NM_020061
OPN1MW	NM_000513
OPTC	NM_014359
PCDH21	NM_033100
PDC	NM_002597
PDE6A	NM_000440
RBP3	NM_002900
RDH5	NM_002905
RGR	NM_002921
RLBP1	NM_000326
ROM1	NM_000327
RP1	NM_006269
RS1	NM_000330
SAG	NM_000541
